# Supplementary material for: 4-Aza-1-azoniabicyclo­[2.2.2]octa­ne–2-amino­benzoate–2-amino­benzoic acid (1/1/1)
Source: Acta Crystallogr Sect E Struct Rep Online. 2011 Oct 12;67(Pt 11):o2933. doi: 10.1107/S1600536811041559 (PMC3247346; doi:10.1107/S1600536811041559)
Supplement: Supplementary file 1 [file e-67-o2933-sup1.cif]

##############################################################################
#                                                                            #
# This CIF contains the data in a paper accepted for publication in          #
# Acta Crystallographica Section E. It conforms to the requirements of       #
# Notes for Authors for Acta Crystallographica Section E, and has been       #
# peer reviewed under the auspices of the IUCr Commission on Journals.       #
#                                                                            #
# Full details of the Crystallographic Information File format               #
# are given in the paper "The Crystallographic Information File (CIF):       #
# a New Standard Archive File for Crystallography" by S. R. Hall, F. H.      #
# Allen and I. D. Brown [Acta Cryst. (1991), A47, 655-685].                  #
#                                                                            #
# The current version of the core CIF dictionary is obtainable from          #
# ftp://ftp.iucr.org/pub/cif_core.dic.                                       #
#                                                                            #
# Software is freely available for graphical display of the structure(s)     #
# in this CIF. For information consult the CIF software page                 #
# http://www.iucr.org/resources/cif/software.                                #
#                                                                            #
# This file may be used for bona fide research purposes within the           #
# scientific community so long as proper attribution is given to the journal # 
# article from which it was obtained.                                        #
#                                                                            #
##############################################################################
data_global
_audit_creation_method     SHELXL-97
_journal_date_recd_electronic     2011-10-07
_journal_date_accepted     2011-10-10
_journal_name_full     'Acta Crystallographica, Section E'
_journal_year     2011
_journal_volume     67
_journal_issue     11
_journal_page_first     o2933
_journal_page_last     o2933
_journal_paper_category     QO
_journal_coeditor_code     HB6440
_publ_contact_author_name     ' Edward RT Tiekink '
_publ_contact_author_address
;
Department of Chemistry, University of Malaya,
50603 Kuala Lumpur, Malaysia
;
_publ_contact_author_email
;
edward.tiekink@gmail.com
;
_publ_contact_author_fax     ' +60 3 7967 4193 '
_publ_contact_author_phone     ' +60 3 7967 6775 '
_publ_section_title
;
4-Aza-1-azoniabicyclo[2.2.2]octane--2-aminobenzoate--2-aminobenzoic acid
(1/1/1)
;
loop_
    _publ_author_name
    _publ_author_footnote
    _publ_author_address
    'Arman, Hadi D.' .
;
Department of Chemistry, The University of Texas at San Antonio,
One UTSA Circle, San Antonio, Texas 78249-0698, USA
;
    'Trupta Kaulgud' .
;
Department of Chemistry, The University of Texas at San Antonio,
One UTSA Circle, San Antonio, Texas 78249-0698, USA
;
    'Tiekink, Edward R. T.' .
;
Department of Chemistry, University of Malaya,
50603 Kuala Lumpur, Malaysia
;
data_I
_chemical_name_systematic
;
4-Aza-1-azoniabicyclo[2.2.2]octane--2-aminobenzoate--2-aminobenzoic acid (1/1/1)
;
_chemical_name_common     ?
_chemical_formula_moiety     'C6 H13 N2 +, C7 H6 N O2 -, C7 H7 N O2'
_chemical_formula_sum     'C20 H26 N4 O4'
_chemical_formula_iupac     'C6 H13 N2 +, C7 H6 N O2 -, C7 H7 N O2'
_chemical_formula_weight     386.45
_chemical_melting_point     ?
_symmetry_cell_setting     monoclinic
_symmetry_space_group_name_H-M     'P 21/c'
_symmetry_space_group_name_Hall     '-P 2ybc'
loop_
    _symmetry_equiv_pos_as_xyz
    'x, y, z'
    '-x, y+1/2, -z+1/2'
    '-x, -y, -z'
    'x, -y-1/2, z-1/2'
_cell_length_a     9.285(3)
_cell_length_b     16.843(5)
_cell_length_c     12.660(4)
_cell_angle_alpha     90
_cell_angle_beta     102.127(6)
_cell_angle_gamma     90
_cell_volume     1935.7(10)
_cell_formula_units_Z     4
_cell_measurement_reflns_used     8162
_cell_measurement_theta_min     2.0
_cell_measurement_theta_max     40.6
_cell_measurement_temperature     98(2)
_exptl_crystal_description     'block'
_exptl_crystal_colour     'colourless'
_exptl_crystal_size_max     0.34
_exptl_crystal_size_mid     0.17
_exptl_crystal_size_min     0.07
_exptl_crystal_density_diffrn     1.326
_exptl_crystal_density_meas     ?
_exptl_crystal_density_method     'not measured'
_exptl_crystal_F_000     824
_exptl_absorpt_coefficient_mu     0.094
_exptl_absorpt_correction_type     multi-scan
_exptl_absorpt_process_details     '(ABSCOR; Higashi, 1995)'
_exptl_absorpt_correction_T_min     0.731
_exptl_absorpt_correction_T_max     1.000
_exptl_special_details
;
;
_diffrn_ambient_temperature     98(2)
_diffrn_radiation_type     MoK\a
_diffrn_radiation_wavelength     0.71073
_diffrn_radiation_source     'fine-focus sealed tube'
_diffrn_radiation_monochromator     graphite
_diffrn_measurement_device_type     'Rigaku AFC12\K/SATURN724'
_diffrn_measurement_method     \w
_diffrn_detector_area_resol_mean     ?
_diffrn_reflns_number     16911
_diffrn_reflns_av_R_equivalents     0.054
_diffrn_reflns_av_sigmaI/netI     0.039
_diffrn_reflns_theta_min     2.0
_diffrn_reflns_theta_max     27.5
_diffrn_reflns_theta_full     27.5
_diffrn_measured_fraction_theta_max     0.998
_diffrn_measured_fraction_theta_full     0.998
_diffrn_reflns_limit_h_min     -12
_diffrn_reflns_limit_h_max     12
_diffrn_reflns_limit_k_min     -19
_diffrn_reflns_limit_k_max     21
_diffrn_reflns_limit_l_min     -15
_diffrn_reflns_limit_l_max     16
_diffrn_standards_number     0
_diffrn_standards_interval_count     0
_diffrn_standards_interval_time     ?
_diffrn_standards_decay_%     0
_refine_special_details
;
Refinement of <i>F</i>^2^ against ALL reflections. The weighted <i>R</i>-factor
<i>wR</i> and goodness of fit <i>S</i> are based on <i>F</i>^2^, conventional
<i>R</i>-factors <i>R</i> are based on <i>F</i>, with <i>F</i> set to zero for
negative <i>F</i>^2^. The threshold expression of <i>F</i>^2^ >
\s(<i>F</i>^2^) is used only for calculating <i>R</i>-factors(gt) <i>etc</i>.
and is not relevant to the choice of reflections for refinement.
<i>R</i>-factors based on <i>F</i>^2^ are statistically about twice as large
as those based on <i>F</i>, and <i>R</i>- factors based on ALL data will be
even larger.
;
_reflns_number_total     4440
_reflns_number_gt     3929
_reflns_threshold_expression     I>2\s(I)
_refine_ls_structure_factor_coef     Fsqd
_refine_ls_matrix_type     full
_refine_ls_R_factor_all     0.065
_refine_ls_R_factor_gt     0.056
_refine_ls_wR_factor_gt     0.123
_refine_ls_wR_factor_ref     0.128
_refine_ls_goodness_of_fit_ref     1.13
_refine_ls_restrained_S_all     1.13
_refine_ls_number_reflns     4440
_refine_ls_number_parameters     268
_refine_ls_number_restraints     7
_refine_ls_hydrogen_treatment     constr
_refine_ls_weighting_scheme     calc
_refine_ls_weighting_details
         'calc w=1/[\s^2^(Fo^2^)+(0.0473P)^2^+0.9109P] where P=(Fo^2^+2Fc^2^)/3'
_atom_sites_solution_hydrogens     geom
_atom_sites_solution_primary     direct
_atom_sites_solution_secondary     difmap
_refine_ls_shift/su_max     ?
_refine_ls_shift/su_max_lt     0.001
_refine_ls_shift/su_mean     0.000
_refine_diff_density_max     0.30
_refine_diff_density_min     -0.23
_refine_ls_extinction_method     none
_refine_ls_extinction_coef     ?
loop_
    _atom_type_symbol
    _atom_type_description
    _atom_type_scat_dispersion_real
    _atom_type_scat_dispersion_imag
    _atom_type_scat_source
    'C' 'C' 0.0033 0.0016
                         'International Tables Vol C Tables 4.2.6.8 and 6.1.1.4'
    'H' 'H' 0.0000 0.0000
                         'International Tables Vol C Tables 4.2.6.8 and 6.1.1.4'
    'N' 'N' 0.0061 0.0033
                         'International Tables Vol C Tables 4.2.6.8 and 6.1.1.4'
    'O' 'O' 0.0106 0.0060
                         'International Tables Vol C Tables 4.2.6.8 and 6.1.1.4'
_computing_data_collection
                 'CrystalClear (Molecular Structure Corporation & Rigaku, 2005)'
_computing_cell_refinement
                 'CrystalClear (Molecular Structure Corporation & Rigaku, 2005)'
_computing_data_reduction
                 'CrystalClear (Molecular Structure Corporation & Rigaku, 2005)'
_computing_structure_solution     'SHELXS97 (Sheldrick, 2008)'
_computing_structure_refinement     'SHELXL97 (Sheldrick, 2008)'
_computing_molecular_graphics
                       'ORTEPII (Johnson, 1976) and DIAMOND (Brandenburg, 2006)'
_computing_publication_material     'publCIF (Westrip, 2010)'
loop_
    _atom_site_type_symbol
    _atom_site_label
    _atom_site_fract_x
    _atom_site_fract_y
    _atom_site_fract_z
    _atom_site_U_iso_or_equiv
    _atom_site_adp_type
    _atom_site_calc_flag
    _atom_site_refinement_flags
    _atom_site_occupancy
    _atom_site_symmetry_multiplicity
    _atom_site_disorder_assembly
    _atom_site_disorder_group
    O O1 0.73506(15) 0.46965(8) 1.01396(10) 0.0286(3) Uani d D 1 1 . .
    H H1o 0.7433 0.4752 0.9495 0.043 Uiso d D 1 1 . .
    O O2 0.63182(15) 0.35565(8) 0.94734(10) 0.0280(3) Uani d . 1 1 . .
    O O3 0.87552(13) 0.60731(8) 0.46906(9) 0.0255(3) Uani d . 1 1 . .
    O O4 0.63909(13) 0.62403(7) 0.38987(10) 0.0245(3) Uani d . 1 1 . .
    N N1 0.58477(16) 0.24385(8) 1.09196(12) 0.0225(3) Uani d D 1 1 . .
    H H1n 0.5262 0.2075 1.1100 0.034 Uiso d D 1 1 . .
    H H2n 0.5710 0.2596 1.0243 0.034 Uiso d D 1 1 . .
    N N2 1.07213(17) 0.69313(11) 0.38788(13) 0.0320(4) Uani d D 1 1 . .
    H H3n 1.0547 0.6697 0.4460 0.048 Uiso d D 1 1 . .
    H H4n 1.1631 0.7060 0.3850 0.048 Uiso d D 1 1 . .
    N N3 0.76627(15) 0.50739(8) 0.82113(11) 0.0203(3) Uani d . 1 1 . .
    N N4 0.79912(15) 0.55587(8) 0.63832(11) 0.0207(3) Uani d . 1 1 . .
    H H5n 0.8114 0.5735 0.5712 0.025 Uiso calc R 1 1 . .
    C C1 0.61784(17) 0.30546(9) 1.16546(13) 0.0184(3) Uani d . 1 1 . .
    C C2 0.66288(17) 0.38151(9) 1.13704(12) 0.0175(3) Uani d . 1 1 . .
    C C3 0.69563(17) 0.44053(10) 1.21593(13) 0.0200(3) Uani d . 1 1 . .
    H H3 0.7229 0.4918 1.1959 0.024 Uiso calc R 1 1 . .
    C C4 0.68936(19) 0.42613(11) 1.32282(13) 0.0232(3) Uani d . 1 1 . .
    H H4 0.7110 0.4671 1.3754 0.028 Uiso calc R 1 1 . .
    C C5 0.65063(18) 0.35033(10) 1.35151(13) 0.0228(3) Uani d . 1 1 . .
    H H5 0.6493 0.3392 1.4249 0.027 Uiso calc R 1 1 . .
    C C6 0.61417(17) 0.29115(10) 1.27466(13) 0.0209(3) Uani d . 1 1 . .
    H H6 0.5863 0.2402 1.2957 0.025 Uiso calc R 1 1 . .
    C C7 0.67418(17) 0.40032(10) 1.02372(13) 0.0192(3) Uani d . 1 1 . .
    C C8 0.96688(18) 0.68766(10) 0.29348(13) 0.0211(3) Uani d . 1 1 . .
    C C9 0.82171(17) 0.66015(9) 0.29093(13) 0.0185(3) Uani d . 1 1 . .
    C C10 0.72053(18) 0.65777(10) 0.19229(13) 0.0211(3) Uani d . 1 1 . .
    H H10 0.6227 0.6407 0.1912 0.025 Uiso calc R 1 1 . .
    C C11 0.7582(2) 0.67941(10) 0.09614(14) 0.0253(4) Uani d . 1 1 . .
    H H11 0.6883 0.6759 0.0298 0.030 Uiso calc R 1 1 . .
    C C12 0.9008(2) 0.70645(10) 0.09858(14) 0.0259(4) Uani d . 1 1 . .
    H H12 0.9283 0.7215 0.0333 0.031 Uiso calc R 1 1 . .
    C C13 1.00247(19) 0.71146(10) 0.19520(14) 0.0243(4) Uani d . 1 1 . .
    H H13 1.0983 0.7313 0.1955 0.029 Uiso calc R 1 1 . .
    C C14 0.77248(18) 0.62962(9) 0.38957(13) 0.0190(3) Uani d . 1 1 . .
    C C15 0.92485(19) 0.50551(11) 0.81698(14) 0.0254(4) Uani d . 1 1 . .
    H H15A 0.9641 0.4512 0.8332 0.031 Uiso calc R 1 1 . .
    H H15B 0.9806 0.5420 0.8721 0.031 Uiso calc R 1 1 . .
    C C16 0.94441(19) 0.53077(12) 0.70394(15) 0.0289(4) Uani d . 1 1 . .
    H H16A 1.0154 0.5753 0.7103 0.035 Uiso calc R 1 1 . .
    H H16B 0.9837 0.4858 0.6682 0.035 Uiso calc R 1 1 . .
    C C17 0.71221(19) 0.58987(10) 0.80251(14) 0.0241(4) Uani d . 1 1 . .
    H H17A 0.7639 0.6242 0.8620 0.029 Uiso calc R 1 1 . .
    H H17B 0.6055 0.5916 0.8022 0.029 Uiso calc R 1 1 . .
    C C18 0.7387(2) 0.62134(10) 0.69428(14) 0.0262(4) Uani d . 1 1 . .
    H H18A 0.6450 0.6406 0.6491 0.031 Uiso calc R 1 1 . .
    H H18B 0.8091 0.6662 0.7070 0.031 Uiso calc R 1 1 . .
    C C19 0.6829(2) 0.45573(11) 0.73500(13) 0.0255(4) Uani d . 1 1 . .
    H H19A 0.5780 0.4541 0.7403 0.031 Uiso calc R 1 1 . .
    H H19B 0.7224 0.4010 0.7443 0.031 Uiso calc R 1 1 . .
    C C20 0.6952(2) 0.48755(11) 0.62315(14) 0.0294(4) Uani d . 1 1 . .
    H H20A 0.7318 0.4452 0.5813 0.035 Uiso calc R 1 1 . .
    H H20B 0.5972 0.5048 0.5826 0.035 Uiso calc R 1 1 . .
loop_
    _atom_site_aniso_label
    _atom_site_aniso_U_11
    _atom_site_aniso_U_22
    _atom_site_aniso_U_33
    _atom_site_aniso_U_12
    _atom_site_aniso_U_13
    _atom_site_aniso_U_23
    O1 0.0416(7) 0.0283(7) 0.0170(6) -0.0134(5) 0.0084(5) 0.0005(5)
    O2 0.0388(7) 0.0268(7) 0.0190(6) -0.0089(5) 0.0072(5) -0.0038(5)
    O3 0.0244(6) 0.0334(7) 0.0195(6) -0.0001(5) 0.0065(5) 0.0052(5)
    O4 0.0217(6) 0.0242(6) 0.0305(7) 0.0010(5) 0.0116(5) 0.0023(5)
    N1 0.0269(7) 0.0176(7) 0.0247(7) -0.0022(5) 0.0093(6) -0.0011(6)
    N2 0.0226(7) 0.0477(10) 0.0253(8) -0.0078(7) 0.0038(6) 0.0046(7)
    N3 0.0226(7) 0.0212(7) 0.0176(6) -0.0018(5) 0.0052(5) 0.0014(5)
    N4 0.0224(7) 0.0229(7) 0.0181(6) 0.0010(5) 0.0072(5) 0.0027(5)
    C1 0.0162(7) 0.0179(8) 0.0214(8) 0.0017(6) 0.0048(6) 0.0006(6)
    C2 0.0168(7) 0.0196(8) 0.0164(7) 0.0012(6) 0.0044(6) 0.0009(6)
    C3 0.0210(7) 0.0192(8) 0.0203(8) -0.0014(6) 0.0057(6) 0.0006(6)
    C4 0.0265(8) 0.0257(9) 0.0179(8) -0.0038(6) 0.0055(6) -0.0018(7)
    C5 0.0230(8) 0.0286(9) 0.0173(8) 0.0001(6) 0.0051(6) 0.0046(7)
    C6 0.0213(8) 0.0185(8) 0.0236(8) 0.0013(6) 0.0067(7) 0.0049(6)
    C7 0.0195(7) 0.0191(8) 0.0193(8) 0.0001(6) 0.0046(6) 0.0001(6)
    C8 0.0225(8) 0.0192(8) 0.0226(8) 0.0023(6) 0.0069(6) 0.0009(6)
    C9 0.0220(8) 0.0151(7) 0.0199(8) 0.0015(6) 0.0074(6) 0.0004(6)
    C10 0.0233(8) 0.0164(8) 0.0237(8) 0.0013(6) 0.0053(6) -0.0014(6)
    C11 0.0321(9) 0.0232(9) 0.0199(8) 0.0047(7) 0.0040(7) 0.0001(7)
    C12 0.0362(9) 0.0215(8) 0.0229(8) 0.0053(7) 0.0127(7) 0.0044(7)
    C13 0.0254(8) 0.0220(8) 0.0283(9) 0.0011(6) 0.0117(7) 0.0035(7)
    C14 0.0226(8) 0.0150(7) 0.0206(8) 0.0006(6) 0.0073(6) -0.0009(6)
    C15 0.0221(8) 0.0312(9) 0.0215(8) 0.0024(7) 0.0011(7) 0.0047(7)
    C16 0.0202(8) 0.0394(11) 0.0284(9) 0.0058(7) 0.0084(7) 0.0089(8)
    C17 0.0294(9) 0.0230(8) 0.0222(8) 0.0026(7) 0.0106(7) 0.0007(7)
    C18 0.0319(9) 0.0216(8) 0.0288(9) 0.0050(7) 0.0146(8) 0.0047(7)
    C19 0.0305(9) 0.0251(9) 0.0203(8) -0.0082(7) 0.0036(7) -0.0004(7)
    C20 0.0396(10) 0.0300(10) 0.0173(8) -0.0114(8) 0.0028(7) -0.0022(7)
_geom_special_details
;
All e.s.d.'s (except the e.s.d. in the dihedral angle between two l.s. planes)
are estimated using the full covariance matrix. The cell e.s.d.'s are taken
into account individually in the estimation of e.s.d.'s in distances, angles
and torsion angles; correlations between e.s.d.'s in cell parameters are only
used when they are defined by crystal symmetry. An approximate (isotropic)
treatment of cell e.s.d.'s is used for estimating e.s.d.'s involving l.s.
planes.
;
loop_
    _geom_bond_atom_site_label_1
    _geom_bond_atom_site_label_2
    _geom_bond_site_symmetry_2
    _geom_bond_distance
    _geom_bond_publ_flag
    O1 C7 . 1.315(2) ?
    O1 H1O . 0.8402 ?
    O2 C7 . 1.223(2) ?
    O3 C14 . 1.290(2) ?
    O4 C14 . 1.243(2) ?
    N1 C1 . 1.384(2) ?
    N1 H1N . 0.8800 ?
    N1 H2N . 0.8802 ?
    N2 C8 . 1.379(2) ?
    N2 H3N . 0.8800 ?
    N2 H4N . 0.8799 ?
    N3 C17 . 1.479(2) ?
    N3 C19 . 1.480(2) ?
    N3 C15 . 1.485(2) ?
    N4 C18 . 1.483(2) ?
    N4 C20 . 1.488(2) ?
    N4 C16 . 1.489(2) ?
    N4 H5N . 0.9300 ?
    C1 C6 . 1.411(2) ?
    C1 C2 . 1.417(2) ?
    C2 C3 . 1.397(2) ?
    C2 C7 . 1.494(2) ?
    C3 C4 . 1.388(2) ?
    C3 H3 . 0.9500 ?
    C4 C5 . 1.395(2) ?
    C4 H4 . 0.9500 ?
    C5 C6 . 1.384(2) ?
    C5 H5 . 0.9500 ?
    C6 H6 . 0.9500 ?
    C8 C13 . 1.411(2) ?
    C8 C9 . 1.419(2) ?
    C9 C10 . 1.397(2) ?
    C9 C14 . 1.507(2) ?
    C10 C11 . 1.384(2) ?
    C10 H10 . 0.9500 ?
    C11 C12 . 1.394(3) ?
    C11 H11 . 0.9500 ?
    C12 C13 . 1.382(3) ?
    C12 H12 . 0.9500 ?
    C13 H13 . 0.9500 ?
    C15 C16 . 1.540(2) ?
    C15 H15A . 0.9900 ?
    C15 H15B . 0.9900 ?
    C16 H16A . 0.9900 ?
    C16 H16B . 0.9900 ?
    C17 C18 . 1.536(2) ?
    C17 H17A . 0.9900 ?
    C17 H17B . 0.9900 ?
    C18 H18A . 0.9900 ?
    C18 H18B . 0.9900 ?
    C19 C20 . 1.541(2) ?
    C19 H19A . 0.9900 ?
    C19 H19B . 0.9900 ?
    C20 H20A . 0.9900 ?
    C20 H20B . 0.9900 ?
loop_
    _geom_angle_atom_site_label_1
    _geom_angle_atom_site_label_2
    _geom_angle_atom_site_label_3
    _geom_angle_site_symmetry_1
    _geom_angle_site_symmetry_3
    _geom_angle
    _geom_angle_publ_flag
    C7 O1 H1O . . 108.5 ?
    C1 N1 H1N . . 114.1 ?
    C1 N1 H2N . . 113.2 ?
    H1N N1 H2N . . 119.4 ?
    C8 N2 H3N . . 118.3 ?
    C8 N2 H4N . . 119.5 ?
    H3N N2 H4N . . 119.5 ?
    C17 N3 C19 . . 109.10(14) ?
    C17 N3 C15 . . 108.67(13) ?
    C19 N3 C15 . . 109.31(14) ?
    C18 N4 C20 . . 109.67(14) ?
    C18 N4 C16 . . 109.51(14) ?
    C20 N4 C16 . . 109.83(14) ?
    C18 N4 H5N . . 109.3 ?
    C20 N4 H5N . . 109.3 ?
    C16 N4 H5N . . 109.3 ?
    N1 C1 C6 . . 118.89(15) ?
    N1 C1 C2 . . 122.85(14) ?
    C6 C1 C2 . . 118.18(15) ?
    C3 C2 C1 . . 119.56(14) ?
    C3 C2 C7 . . 119.14(14) ?
    C1 C2 C7 . . 121.29(14) ?
    C4 C3 C2 . . 121.70(15) ?
    C4 C3 H3 . . 119.2 ?
    C2 C3 H3 . . 119.2 ?
    C3 C4 C5 . . 118.66(16) ?
    C3 C4 H4 . . 120.7 ?
    C5 C4 H4 . . 120.7 ?
    C6 C5 C4 . . 120.95(15) ?
    C6 C5 H5 . . 119.5 ?
    C4 C5 H5 . . 119.5 ?
    C5 C6 C1 . . 120.87(15) ?
    C5 C6 H6 . . 119.6 ?
    C1 C6 H6 . . 119.6 ?
    O2 C7 O1 . . 123.04(15) ?
    O2 C7 C2 . . 123.56(15) ?
    O1 C7 C2 . . 113.39(14) ?
    N2 C8 C13 . . 119.39(16) ?
    N2 C8 C9 . . 122.57(15) ?
    C13 C8 C9 . . 118.03(15) ?
    C10 C9 C8 . . 119.14(15) ?
    C10 C9 C14 . . 117.83(15) ?
    C8 C9 C14 . . 122.98(15) ?
    C11 C10 C9 . . 122.13(16) ?
    C11 C10 H10 . . 118.9 ?
    C9 C10 H10 . . 118.9 ?
    C10 C11 C12 . . 118.74(16) ?
    C10 C11 H11 . . 120.6 ?
    C12 C11 H11 . . 120.6 ?
    C13 C12 C11 . . 120.57(16) ?
    C13 C12 H12 . . 119.7 ?
    C11 C12 H12 . . 119.7 ?
    C12 C13 C8 . . 121.35(16) ?
    C12 C13 H13 . . 119.3 ?
    C8 C13 H13 . . 119.3 ?
    O4 C14 O3 . . 123.47(15) ?
    O4 C14 C9 . . 120.27(15) ?
    O3 C14 C9 . . 116.19(14) ?
    N3 C15 C16 . . 109.79(13) ?
    N3 C15 H15A . . 109.7 ?
    C16 C15 H15A . . 109.7 ?
    N3 C15 H15B . . 109.7 ?
    C16 C15 H15B . . 109.7 ?
    H15A C15 H15B . . 108.2 ?
    N4 C16 C15 . . 109.08(13) ?
    N4 C16 H16A . . 109.9 ?
    C15 C16 H16A . . 109.9 ?
    N4 C16 H16B . . 109.9 ?
    C15 C16 H16B . . 109.9 ?
    H16A C16 H16B . . 108.3 ?
    N3 C17 C18 . . 110.71(13) ?
    N3 C17 H17A . . 109.5 ?
    C18 C17 H17A . . 109.5 ?
    N3 C17 H17B . . 109.5 ?
    C18 C17 H17B . . 109.5 ?
    H17A C17 H17B . . 108.1 ?
    N4 C18 C17 . . 108.48(13) ?
    N4 C18 H18A . . 110.0 ?
    C17 C18 H18A . . 110.0 ?
    N4 C18 H18B . . 110.0 ?
    C17 C18 H18B . . 110.0 ?
    H18A C18 H18B . . 108.4 ?
    N3 C19 C20 . . 110.12(14) ?
    N3 C19 H19A . . 109.6 ?
    C20 C19 H19A . . 109.6 ?
    N3 C19 H19B . . 109.6 ?
    C20 C19 H19B . . 109.6 ?
    H19A C19 H19B . . 108.2 ?
    N4 C20 C19 . . 108.78(14) ?
    N4 C20 H20A . . 109.9 ?
    C19 C20 H20A . . 109.9 ?
    N4 C20 H20B . . 109.9 ?
    C19 C20 H20B . . 109.9 ?
    H20A C20 H20B . . 108.3 ?
loop_
    _geom_torsion_atom_site_label_1
    _geom_torsion_atom_site_label_2
    _geom_torsion_atom_site_label_3
    _geom_torsion_atom_site_label_4
    _geom_torsion_site_symmetry_1
    _geom_torsion_site_symmetry_2
    _geom_torsion_site_symmetry_3
    _geom_torsion_site_symmetry_4
    _geom_torsion
    _geom_torsion_publ_flag
    N1 C1 C2 C3 . . . . -179.44(14) ?
    C6 C1 C2 C3 . . . . -2.8(2) ?
    N1 C1 C2 C7 . . . . 1.4(2) ?
    C6 C1 C2 C7 . . . . 178.02(14) ?
    C1 C2 C3 C4 . . . . 1.9(2) ?
    C7 C2 C3 C4 . . . . -178.95(15) ?
    C2 C3 C4 C5 . . . . 0.6(2) ?
    C3 C4 C5 C6 . . . . -2.2(3) ?
    C4 C5 C6 C1 . . . . 1.2(3) ?
    N1 C1 C6 C5 . . . . 178.09(15) ?
    C2 C1 C6 C5 . . . . 1.3(2) ?
    C3 C2 C7 O2 . . . . -171.35(16) ?
    C1 C2 C7 O2 . . . . 7.8(2) ?
    C3 C2 C7 O1 . . . . 9.0(2) ?
    C1 C2 C7 O1 . . . . -171.82(15) ?
    N2 C8 C9 C10 . . . . 178.78(16) ?
    C13 C8 C9 C10 . . . . -0.1(2) ?
    N2 C8 C9 C14 . . . . -4.0(3) ?
    C13 C8 C9 C14 . . . . 177.12(15) ?
    C8 C9 C10 C11 . . . . 1.8(2) ?
    C14 C9 C10 C11 . . . . -175.57(15) ?
    C9 C10 C11 C12 . . . . -1.8(3) ?
    C10 C11 C12 C13 . . . . 0.0(3) ?
    C11 C12 C13 C8 . . . . 1.6(3) ?
    N2 C8 C13 C12 . . . . 179.51(17) ?
    C9 C8 C13 C12 . . . . -1.6(2) ?
    C10 C9 C14 O4 . . . . -19.9(2) ?
    C8 C9 C14 O4 . . . . 162.91(15) ?
    C10 C9 C14 O3 . . . . 157.33(15) ?
    C8 C9 C14 O3 . . . . -19.9(2) ?
    C17 N3 C15 C16 . . . . -62.35(18) ?
    C19 N3 C15 C16 . . . . 56.62(19) ?
    C18 N4 C16 C15 . . . . 57.55(19) ?
    C20 N4 C16 C15 . . . . -62.94(19) ?
    N3 C15 C16 N4 . . . . 5.0(2) ?
    C19 N3 C17 C18 . . . . -62.15(18) ?
    C15 N3 C17 C18 . . . . 56.95(18) ?
    C20 N4 C18 C17 . . . . 57.54(18) ?
    C16 N4 C18 C17 . . . . -63.04(18) ?
    N3 C17 C18 N4 . . . . 4.8(2) ?
    C17 N3 C19 C20 . . . . 55.90(18) ?
    C15 N3 C19 C20 . . . . -62.81(18) ?
    C18 N4 C20 C19 . . . . -63.53(19) ?
    C16 N4 C20 C19 . . . . 56.86(19) ?
    N3 C19 C20 N4 . . . . 5.3(2) ?
loop_
    _geom_hbond_atom_site_label_D
    _geom_hbond_atom_site_label_H
    _geom_hbond_atom_site_label_A
    _geom_hbond_site_symmetry_A
    _geom_hbond_distance_DH
    _geom_hbond_distance_HA
    _geom_hbond_distance_DA
    _geom_hbond_angle_DHA
    O1 H1O N3 . 0.84 1.77 2.597(2) 168
    N4 H5n O3 . 0.93 1.64 2.546(2) 166
    N1 H2n O2 . 0.88 2.03 2.725(2) 135
    N2 H3n O3 . 0.88 2.04 2.696(2) 131
    N1 H1n O4 2_646 0.88 2.08 2.941(2) 165
    N2 H4n N1 2_756 0.88 2.38 3.256(2) 171
