# Supplementary material for: 4-Aza-1-azoniabicyclo­[2.2.2]octa­ne–2-amino­benzoate–2-amino­benzoic acid (1/1/1)
Source: Acta Crystallogr Sect E Struct Rep Online. 2011 Oct 12;67(Pt 11):o2933. doi: 10.1107/S1600536811041559 (PMC3247346; doi:10.1107/S1600536811041559)
Supplement: Supplementary file 2 [file e-67-o2933-Isup2.hkl]

# 
# h,k,l, Fc-squared, Fo-squared, sigma(Fo-squared) and status flag 
# 
data_I
_shelx_title '  cd0105a' 
_shelx_refln_list_code          4 
_shelx_F_calc_maximum      152.20 
_exptl_crystal_F_000       824.00 
_reflns_d_resolution_high  0.7697 
 
loop_ 
 _symmetry_equiv_pos_as_xyz 
 'x, y, z' 
 '-x, y+1/2, -z+1/2' 
 '-x, -y, -z' 
 'x, -y-1/2, z-1/2' 
 
_cell_length_a     9.2850 
_cell_length_b    16.8430 
_cell_length_c    12.6600 
_cell_angle_alpha  90.000 
_cell_angle_beta  102.127 
_cell_angle_gamma  90.000 
 
_shelx_F_squared_multiplier     1.000 
 
loop_ 
 _refln_index_h 
 _refln_index_k 
 _refln_index_l 
 _refln_F_squared_calc 
 _refln_F_squared_meas 
 _refln_F_squared_sigma 
 _refln_observed_status 
   4   0   0      167.47      198.38     14.35 o 
   5   0   0      153.70      159.15     17.96 o 
   6   0   0      214.11      179.33     13.18 o 
   7   0   0      403.78      425.53     18.94 o 
   8   0   0        6.59        2.55      3.51 o 
   9   0   0        4.07        5.77      5.56 o 
  10   0   0       14.95        7.91      3.71 o 
  11   0   0        1.17        3.57      6.18 o 
   1   1   0      248.68      249.08      5.53 o 
   2   1   0    21793.94    22714.38     42.28 o 
   3   1   0     7384.66     7427.00     79.94 o 
   4   1   0      301.88      312.00     10.52 o 
   5   1   0      961.66     1151.67     21.09 o 
   6   1   0      184.34      198.34     15.52 o 
   7   1   0       18.90       16.08      4.17 o 
   8   1   0        4.81        4.71      1.88 o 
   9   1   0      163.97      158.00      7.93 o 
  10   1   0        2.89        8.81      1.98 o 
  11   1   0       21.42       24.90      4.51 o 
   0   2   0     1366.54     1096.01     25.94 o 
   1   2   0       99.15       80.83      1.79 o 
   2   2   0    16323.26    16836.99    203.18 o 
   3   2   0      347.24      276.38     12.09 o 
   4   2   0     3631.94     3793.02     31.23 o 
   6   2   0       56.68       46.01      5.48 o 
   7   2   0        2.53        5.64      2.31 o 
   8   2   0      660.17      665.84     34.03 o 
   9   2   0       30.25       30.18      4.23 o 
  10   2   0        3.51        7.89      2.40 o 
  11   2   0      151.46      144.41     16.60 o 
   1   3   0      596.48      542.31      6.49 o 
   2   3   0     2069.22     1940.65     21.59 o 
   3   3   0     2559.25     2596.03     30.68 o 
   4   3   0     5366.93     5765.48     88.49 o 
   5   3   0      336.63      333.46     10.52 o 
   6   3   0      856.99      887.97     27.53 o 
   7   3   0     1156.82     1244.40     36.00 o 
   8   3   0      108.27      122.21     10.02 o 
   9   3   0       39.67       46.98      5.71 o 
  10   3   0      174.18      166.31      9.16 o 
  11   3   0       34.82       22.90      4.44 o 
   0   4   0     1103.36     1209.31     23.32 o 
   1   4   0     2927.20     2833.53     16.76 o 
   2   4   0     6929.73     6694.23     50.98 o 
   3   4   0      553.04      529.53     11.02 o 
   4   4   0     2159.53     2310.70     18.51 o 
   5   4   0       89.45       81.03      7.21 o 
   6   4   0     1948.50     2108.95     40.32 o 
   7   4   0      201.43      221.53     23.41 o 
   8   4   0      373.67      374.89     11.74 o 
   9   4   0      103.57       92.30      9.81 o 
  10   4   0      233.50      193.53     15.58 o 
  11   4   0       72.75       78.05      7.76 o 
   1   5   0     9356.03     8901.73     45.92 o 
   2   5   0     1516.95     1315.08     12.59 o 
   3   5   0     2737.01     2920.42     32.24 o 
   4   5   0       25.84       24.37      2.06 o 
   5   5   0      656.18      609.99     13.21 o 
   6   5   0     1368.04     1400.34     37.82 o 
   7   5   0       40.00       46.40      5.97 o 
   8   5   0      683.10      676.04     19.11 o 
   9   5   0       34.18       27.12      6.22 o 
  10   5   0       32.82       24.12      3.90 o 
  11   5   0       19.67       13.92      5.89 o 
   0   6   0     3680.31     3740.63     45.21 o 
   1   6   0     1226.02     1163.63     15.36 o 
   2   6   0      271.71      274.40      5.60 o 
   3   6   0      139.08      137.30      5.62 o 
   4   6   0      334.82      354.30     10.54 o 
   5   6   0      133.72      143.82      6.78 o 
   6   6   0      278.17      288.60     12.75 o 
   7   6   0     1027.24     1073.92     20.19 o 
   8   6   0      145.96      122.65      9.53 o 
   9   6   0      184.21      177.94     15.40 o 
  10   6   0      287.46      256.88     15.26 o 
  11   6   0      141.83      120.26     10.33 o 
   1   7   0      985.68      966.79     23.32 o 
   2   7   0      444.90      474.98     10.57 o 
   3   7   0      120.36      112.63      5.63 o 
   4   7   0      740.06      753.96     12.32 o 
   5   7   0      253.18      280.40      9.53 o 
   6   7   0      509.00      463.92     12.33 o 
   7   7   0      612.02      611.83     17.51 o 
   8   7   0        0.01        3.56      1.64 o 
   9   7   0       93.36       67.93      6.00 o 
  10   7   0      162.98      137.50      9.39 o 
  11   7   0       72.81       61.32      5.54 o 
   0   8   0      404.63      472.76     28.85 o 
   1   8   0     1894.32     1914.38     22.84 o 
   2   8   0      384.34      403.05     11.02 o 
   3   8   0       10.68        7.05      1.47 o 
   4   8   0      543.07      529.18     10.42 o 
   5   8   0        2.74        3.22      1.96 o 
   6   8   0      152.28      140.86      7.16 o 
   7   8   0       94.63      110.33      7.60 o 
   8   8   0      261.60      244.19     11.74 o 
   9   8   0      156.48      144.05     10.24 o 
  10   8   0      332.20      289.98     15.12 o 
   1   9   0       72.45       61.38      3.86 o 
   2   9   0      304.34      301.04      8.45 o 
   3   9   0       14.81       15.88      2.25 o 
   4   9   0        0.22        4.24      1.54 o 
   5   9   0        3.36        4.62      2.86 o 
   6   9   0      416.18      423.45     15.78 o 
   7   9   0        0.65        5.19      1.98 o 
   8   9   0       56.38       50.26      5.66 o 
   9   9   0       12.13       11.61      3.72 o 
  10   9   0      120.56      111.46      9.25 o 
   0  10   0      331.21      373.71     14.82 o 
   1  10   0     1670.11     1641.16     26.40 o 
   2  10   0      702.94      686.78     15.77 o 
   3  10   0       50.96       77.90      5.86 o 
   4  10   0       17.71       17.84      2.83 o 
   5  10   0      358.97      310.60     17.24 o 
   6  10   0      182.92      163.66     12.37 o 
   7  10   0        6.65        7.53      2.12 o 
   8  10   0      238.74      233.13     12.70 o 
   9  10   0       15.54       13.98      3.88 o 
  10  10   0        3.11       13.24      2.86 o 
   1  11   0        1.99        8.96      4.17 o 
   2  11   0       24.20       46.98      3.86 o 
   3  11   0      871.85      931.48     22.31 o 
   4  11   0      109.00      109.90      7.27 o 
   5  11   0        9.40       15.57      2.45 o 
   6  11   0        8.37        9.92      2.45 o 
   7  11   0       97.03       94.78      8.16 o 
   8  11   0       88.92       77.66      8.89 o 
   9  11   0       48.95       46.94      5.26 o 
  10  11   0      209.45      192.29     12.71 o 
   0  12   0      709.19      757.53     32.05 o 
   1  12   0       35.50       37.49      4.36 o 
   2  12   0       81.08       90.07      5.71 o 
   3  12   0      320.61      337.79     11.75 o 
   4  12   0      105.14      115.11      7.05 o 
   5  12   0      112.07      103.95      7.20 o 
   6  12   0       13.66       10.64      2.16 o 
   7  12   0      255.27      252.02     15.94 o 
   8  12   0      408.31      390.40     16.38 o 
   9  12   0       35.82       27.12      6.20 o 
   1  13   0       16.36       11.49      2.95 o 
   2  13   0        2.25       11.40      7.45 o 
   3  13   0       42.61       45.10      5.28 o 
   4  13   0      144.04      142.42      8.31 o 
   5  13   0        8.27       10.34      2.86 o 
   6  13   0        0.97        6.79      2.36 o 
   7  13   0        1.71        6.81      3.19 o 
   8  13   0      117.83      113.32      8.23 o 
   9  13   0       39.94       42.03      6.97 o 
   0  14   0        6.10        9.97      4.76 o 
   1  14   0        9.16       20.28      4.32 o 
   2  14   0        1.00        0.68      3.22 o 
   3  14   0       62.52       54.92      5.85 o 
   4  14   0       31.30       28.88      5.30 o 
   5  14   0       60.87       64.49      5.46 o 
   6  14   0       51.06       63.18      6.57 o 
   7  14   0       98.08       97.85      8.35 o 
   8  14   0        9.10        8.71      3.74 o 
   9  14   0        1.74        5.71      2.61 o 
   1  15   0       71.32       90.67      6.91 o 
   2  15   0       23.07       26.89      4.99 o 
   3  15   0       30.21       28.74      4.03 o 
   4  15   0        6.07        4.99      1.76 o 
   5  15   0       31.28       31.94      6.85 o 
   6  15   0      189.67      188.52     12.05 o 
   7  15   0       12.35        9.10      3.82 o 
   8  15   0        2.74        9.90      2.76 o 
   0  16   0      222.07      188.45     13.51 o 
   1  16   0       17.06       19.46      5.03 o 
   2  16   0        5.89        4.22      4.41 o 
   3  16   0        1.36        4.09      2.62 o 
   4  16   0        0.21        4.13      2.09 o 
   5  16   0      129.49      131.73      9.96 o 
   6  16   0      131.70      132.33     12.70 o 
   7  16   0      226.33      223.36     15.33 o 
   8  16   0        0.04       12.16      3.79 o 
   1  17   0        8.02        7.48      2.97 o 
   2  17   0        1.95       11.47      3.56 o 
   3  17   0       99.12      101.44     13.68 o 
   4  17   0       23.83       21.99      5.46 o 
   5  17   0       43.15       25.96      4.01 o 
   6  17   0      152.18      164.73      9.81 o 
   7  17   0        1.36       10.33      2.89 o 
   0  18   0        0.02       -5.74      5.75 o 
   1  18   0       62.99       65.61      7.23 o 
   2  18   0      181.95      183.64     17.84 o 
   3  18   0      114.56      125.57     10.20 o 
   4  18   0       13.60        6.93      3.02 o 
   5  18   0       43.60       41.05      4.87 o 
   6  18   0      131.83      153.69     13.73 o 
   1  19   0      320.22      315.53     12.51 o 
   2  19   0       66.74       59.69      8.08 o 
   3  19   0       25.41       29.12      6.22 o 
   4  19   0      114.36      122.29      8.73 o 
   5  19   0        0.18        8.20      4.15 o 
   0  20   0      217.44      243.21     22.32 o 
   1  20   0        4.39        6.56      3.84 o 
   2  20   0       32.10       37.65      8.22 o 
   3  20   0        5.60       11.78      3.90 o 
   4  20   0      232.26      256.03     18.67 o 
   1  21   0       34.93       37.75      7.04 o 
   2  21   0      467.08      497.42     33.07 o 
   3  21   0        9.11       11.80      4.10 o 
 -11   1   1        6.37        5.75      1.98 o 
 -10   1   1       55.98       63.74      9.83 o 
  -9   1   1      157.59      147.87     12.24 o 
  -8   1   1       17.61       26.73      5.18 o 
  -7   1   1        0.00        6.54      3.65 o 
  -6   1   1       23.92       27.03      9.65 o 
  -5   1   1     1539.79     1730.41     24.47 o 
  -4   1   1      910.58     1050.47     19.88 o 
  -3   1   1      809.16      763.90     10.33 o 
  -2   1   1     1228.26     1201.29     13.30 o 
  -1   1   1       77.87      100.42      3.19 o 
   0   1   1       23.23        1.49      0.55 o 
   1   1   1     2270.05     2106.53     18.35 o 
   2   1   1     5287.22     5643.88     70.27 o 
   3   1   1     1328.62     1307.96     14.64 o 
   4   1   1      550.43      523.43     12.57 o 
   5   1   1     2646.84     2915.38     20.29 o 
   6   1   1      422.37      438.63     20.43 o 
   7   1   1       38.84       46.68      4.90 o 
   8   1   1       41.41       34.48      4.50 o 
   9   1   1       35.91       29.55      3.70 o 
  10   1   1        0.04        1.69      1.41 o 
  11   1   1       55.32       80.15     11.35 o 
 -11   2   1        4.62        9.49      2.38 o 
 -10   2   1       96.03       83.63      9.11 o 
  -9   2   1      174.27      151.19      9.72 o 
  -8   2   1      299.77      281.00     20.33 o 
  -7   2   1        0.99        4.61      4.02 o 
  -6   2   1      480.27      498.50     19.31 o 
  -5   2   1     2982.03     3463.71     35.22 o 
  -4   2   1      161.47      172.43     11.69 o 
  -3   2   1     1838.58     2064.96     24.09 o 
  -2   2   1     4976.71     5005.28     39.24 o 
  -1   2   1      206.11      197.38      5.46 o 
   0   2   1        9.73        1.88      0.48 o 
   1   2   1    17778.33    17329.44     22.73 o 
   2   2   1      108.36       95.52      5.50 o 
   3   2   1      286.69      269.97     14.93 o 
   4   2   1       21.80       27.78      3.21 o 
   5   2   1      615.35      601.79     12.77 o 
   6   2   1      136.68      116.57      6.11 o 
   7   2   1        2.96        4.16      3.07 o 
   8   2   1        4.38        5.00      4.24 o 
   9   2   1      202.06      204.65     18.19 o 
  10   2   1       20.18       26.21      3.44 o 
  11   2   1       51.67       60.15      9.83 o 
 -11   3   1        2.75        5.99      2.72 o 
 -10   3   1       96.85      110.08     16.52 o 
  -9   3   1       14.36        8.97      2.41 o 
  -8   3   1        7.78        9.76      6.15 o 
  -7   3   1        0.12        7.05      2.44 o 
  -6   3   1      422.50      477.91     25.26 o 
  -5   3   1       14.07        4.40      3.16 o 
  -4   3   1      851.04      823.30     16.55 o 
  -3   3   1       74.38       72.64      4.95 o 
  -2   3   1      145.76      131.40      6.15 o 
   0   3   1      199.09      163.03      3.14 o 
   1   3   1     9276.78     8929.29     91.01 o 
   2   3   1      183.17      159.75      4.12 o 
   3   3   1     1178.94     1193.35     16.82 o 
   4   3   1       16.71       20.07      2.79 o 
   5   3   1       21.22       29.98      3.24 o 
   6   3   1     2181.00     2403.35     37.63 o 
   7   3   1       72.38       66.39      6.55 o 
   8   3   1       87.00       72.03      6.45 o 
   9   3   1       49.25       45.47      4.76 o 
  10   3   1       63.51       48.19      5.37 o 
  11   3   1        0.00        5.17      2.00 o 
 -11   4   1       25.69       22.77      4.38 o 
 -10   4   1       53.97       46.08      7.43 o 
  -9   4   1       18.31       11.99      3.25 o 
  -8   4   1      974.97      981.03     25.73 o 
  -7   4   1        0.01        4.81      3.17 o 
  -6   4   1       33.62       35.11      4.43 o 
  -5   4   1       11.69        8.23      2.58 o 
  -4   4   1     4326.18     4840.01     32.77 o 
  -3   4   1       67.76       84.96      4.42 o 
  -2   4   1      651.00      570.50     15.33 o 
  -1   4   1    23164.91    22184.11     33.29 o 
   1   4   1      556.56      540.10      8.42 o 
   2   4   1     3236.10     3284.62     23.44 o 
   3   4   1      156.01      137.83      6.38 o 
   4   4   1     1478.12     1669.98     28.10 o 
   5   4   1      797.56      753.84     20.05 o 
   6   4   1       31.53       21.34      3.75 o 
   7   4   1      192.25      204.71     12.54 o 
   8   4   1       88.02       74.77      6.75 o 
   9   4   1        1.98        1.99      2.30 o 
  10   4   1        8.36        6.75      1.86 o 
  11   4   1       49.27       59.48      7.90 o 
 -11   5   1      108.52       88.88      6.59 o 
 -10   5   1      128.51      115.98     12.55 o 
  -9   5   1       17.03       24.80      3.48 o 
  -8   5   1       22.32       24.95      4.73 o 
  -7   5   1      349.14      391.05     15.55 o 
  -6   5   1      485.03      542.30     24.02 o 
  -5   5   1        3.27        2.75      2.18 o 
  -4   5   1      905.66      953.35     12.39 o 
  -3   5   1      420.75      472.74     13.47 o 
  -2   5   1      137.82      118.39      5.56 o 
  -1   5   1     1546.31     1461.66     17.98 o 
   0   5   1     2275.74     2352.63     22.49 o 
   1   5   1      343.87      298.71      4.95 o 
   2   5   1     2020.83     1929.42     15.48 o 
   3   5   1     1632.93     1742.66     17.50 o 
   4   5   1      458.93      472.16     13.29 o 
   5   5   1       27.07       40.01      6.97 o 
   6   5   1      400.86      397.62     21.21 o 
   7   5   1      210.34      222.48     15.01 o 
   8   5   1     2733.64     2884.64     56.46 o 
   9   5   1      214.79      200.12     10.06 o 
  10   5   1      128.45      100.80      8.87 o 
  11   5   1      405.26      384.03     23.22 o 
 -11   6   1        7.20        6.87      2.06 o 
 -10   6   1        6.15        9.14      2.89 o 
  -9   6   1      406.40      375.44     16.39 o 
  -8   6   1      457.35      451.15     21.67 o 
  -7   6   1       92.41      122.39      8.81 o 
  -6   6   1      100.14      138.24      8.53 o 
  -5   6   1     2427.16     2627.33     28.72 o 
  -4   6   1     2215.87     2472.20     17.89 o 
  -3   6   1     3334.85     3524.04     34.31 o 
  -2   6   1      291.23      230.04     10.53 o 
  -1   6   1     7317.42     7536.32     46.47 o 
   0   6   1       18.58       16.94      1.74 o 
   1   6   1      484.30      478.89      9.30 o 
   2   6   1      852.57      818.84      8.48 o 
   3   6   1      459.51      406.84     10.06 o 
   4   6   1        5.22        9.06      1.48 o 
   5   6   1        2.33        6.15      1.91 o 
   6   6   1       58.83       69.30      6.69 o 
   7   6   1      538.44      534.03     11.63 o 
   8   6   1      210.62      205.28      8.84 o 
   9   6   1      142.08      133.79      7.94 o 
  10   6   1      117.00      101.10      7.25 o 
  11   6   1       42.02       32.67      5.67 o 
 -11   7   1       21.14       10.89      2.70 o 
 -10   7   1        1.81        5.32      1.47 o 
  -9   7   1       98.57       84.64      6.38 o 
  -8   7   1        5.75        7.03      1.60 o 
  -7   7   1      270.77      231.00     12.36 o 
  -6   7   1       67.09       69.77      4.42 o 
  -5   7   1      304.66      312.25      9.78 o 
  -4   7   1      579.92      622.88     11.28 o 
  -3   7   1       66.42       78.00      5.38 o 
  -2   7   1      104.15       99.65      6.37 o 
  -1   7   1        0.00       -0.29      2.18 o 
   0   7   1        5.32        4.09      1.43 o 
   1   7   1       65.02       76.61      4.10 o 
   2   7   1        3.92        7.40      1.35 o 
   3   7   1      537.84      510.50     12.42 o 
   4   7   1      204.40      220.12      7.51 o 
   5   7   1       31.12       29.24      3.29 o 
   6   7   1       50.02       32.92      5.92 o 
   7   7   1      111.39      113.31      6.62 o 
   8   7   1       50.10       47.51      4.50 o 
   9   7   1       31.98       31.55      3.46 o 
  10   7   1        5.03        5.83      3.28 o 
 -11   8   1        1.00        4.18      2.96 o 
 -10   8   1      378.81      397.50     16.93 o 
  -9   8   1      109.62       99.85      6.92 o 
  -8   8   1       93.04       91.06      5.79 o 
  -7   8   1      449.01      431.89     15.63 o 
  -6   8   1       23.43       23.70      3.76 o 
  -5   8   1      625.73      618.16     17.39 o 
  -4   8   1       14.96       19.17      2.23 o 
  -3   8   1      174.89      194.26      8.40 o 
  -2   8   1     2320.57     2500.28     18.17 o 
  -1   8   1     2459.29     2542.44     16.57 o 
   0   8   1      395.95      413.18     11.14 o 
   1   8   1     1385.74     1481.51     15.19 o 
   2   8   1     1928.81     2044.64     19.59 o 
   3   8   1      150.19      151.78      4.63 o 
   4   8   1      127.15      131.55      5.01 o 
   5   8   1       80.25       78.34      5.09 o 
   6   8   1      269.23      265.13     11.68 o 
   7   8   1       31.07       24.87      3.31 o 
   8   8   1        1.29       12.49      2.54 o 
   9   8   1      248.19      249.84     10.38 o 
  10   8   1        7.44        5.30      1.39 o 
 -10   9   1        1.13       -1.10      2.74 o 
  -9   9   1        6.67       12.82      4.61 o 
  -8   9   1       15.14       17.85      2.79 o 
  -7   9   1      102.64      106.21      8.68 o 
  -6   9   1       22.66       20.09      2.87 o 
  -5   9   1      724.83      728.34     21.74 o 
  -4   9   1      380.27      343.56      9.30 o 
  -3   9   1      576.72      587.32     11.20 o 
  -2   9   1      108.04      107.70      6.71 o 
  -1   9   1     1408.57     1469.82     18.06 o 
   0   9   1       22.46       12.39      1.51 o 
   1   9   1      218.48      248.32      9.44 o 
   2   9   1        3.53        2.71      1.29 o 
   3   9   1      889.41      955.87     16.25 o 
   4   9   1       47.37       50.86      3.82 o 
   5   9   1      537.39      546.39     18.39 o 
   6   9   1      623.54      628.42     23.30 o 
   7   9   1      125.60      121.09      8.78 o 
   8   9   1      915.66      885.12     23.01 o 
   9   9   1       66.47       56.86      4.64 o 
  10   9   1       88.55       90.17      8.22 o 
 -10  10   1      252.46      247.01     15.18 o 
  -9  10   1        3.39        5.75      2.98 o 
  -8  10   1       19.61       13.25      4.07 o 
  -7  10   1      319.24      308.57      9.75 o 
  -6  10   1      265.97      236.71     12.64 o 
  -5  10   1       15.06       23.94      4.30 o 
  -4  10   1      734.83      718.45     17.52 o 
  -3  10   1      680.82      709.33     12.83 o 
  -2  10   1      128.89      127.43      7.70 o 
  -1  10   1     3533.51     3829.70     46.38 o 
   0  10   1       18.26       16.60      2.53 o 
   1  10   1      428.36      377.39     16.54 o 
   2  10   1      321.91      318.22     14.38 o 
   3  10   1        0.49        4.81      1.34 o 
   4  10   1        5.42        6.66      3.74 o 
   5  10   1        0.10        6.92      1.94 o 
   6  10   1      264.66      284.70     12.14 o 
   7  10   1        4.51        9.17      2.42 o 
   8  10   1       42.92       45.11      5.55 o 
   9  10   1      482.17      480.99     13.89 o 
  10  10   1      207.27      163.73      9.75 o 
 -10  11   1       55.52       53.32      5.41 o 
  -9  11   1        0.75        3.18      1.70 o 
  -8  11   1      132.38      114.13      9.34 o 
  -7  11   1      298.13      285.81     13.74 o 
  -6  11   1       81.44       58.54      5.62 o 
  -5  11   1       74.87       94.05      6.22 o 
  -4  11   1      263.42      246.72     10.17 o 
  -3  11   1       72.65       74.93      5.46 o 
  -2  11   1      542.33      539.36     15.31 o 
  -1  11   1       15.74       18.64      3.19 o 
   0  11   1      125.41      134.22      8.51 o 
   1  11   1      375.56      344.16      9.67 o 
   2  11   1      321.14      312.86     14.59 o 
   3  11   1       14.69       15.33      3.17 o 
   4  11   1        0.00        9.35      5.38 o 
   5  11   1       98.74       88.89     10.27 o 
   6  11   1       10.76       12.21      2.85 o 
   7  11   1        4.31        7.21      2.25 o 
   8  11   1       91.95       97.70     10.26 o 
   9  11   1      100.41       83.39      7.09 o 
  10  11   1       11.71       10.99      2.77 o 
  -9  12   1       15.80       13.09      4.01 o 
  -8  12   1      184.75      179.05      9.40 o 
  -7  12   1        2.44        5.92      1.65 o 
  -6  12   1      619.46      626.19     20.49 o 
  -5  12   1        2.94        3.84      2.89 o 
  -4  12   1       63.53       67.28      5.64 o 
  -3  12   1       18.43       21.55      5.48 o 
  -2  12   1       64.97       77.23      5.73 o 
  -1  12   1       27.50       28.91      4.48 o 
   0  12   1        1.82        7.68      3.62 o 
   1  12   1      160.40      136.89      9.93 o 
   2  12   1       44.56       32.92      7.37 o 
   3  12   1       84.31       95.05      9.26 o 
   4  12   1      161.28      164.09      6.43 o 
   5  12   1      226.73      240.09     13.34 o 
   6  12   1        4.40        4.95      1.62 o 
   7  12   1        2.76        4.19      3.44 o 
   8  12   1        1.30        5.43      2.06 o 
   9  12   1      155.90      132.39      8.93 o 
  -9  13   1       37.49       45.63      6.48 o 
  -8  13   1        8.01        8.18      3.71 o 
  -7  13   1      340.73      352.17     13.34 o 
  -6  13   1       96.67       96.97      6.82 o 
  -5  13   1        8.84        9.21      2.74 o 
  -4  13   1      110.74      106.66      8.98 o 
  -3  13   1      117.70      132.97      9.55 o 
  -2  13   1        5.44        7.98      3.60 o 
  -1  13   1      203.52      200.76     11.84 o 
   0  13   1       21.93       19.06      7.45 o 
   1  13   1      164.41      149.65     13.89 o 
   2  13   1      221.97      196.71     10.81 o 
   3  13   1      402.37      426.48     20.78 o 
   4  13   1        4.64        2.92      2.29 o 
   5  13   1        0.57        3.42      3.97 o 
   6  13   1      432.89      448.05     18.73 o 
   7  13   1       57.43       40.74      5.54 o 
   8  13   1      102.26       85.89      7.13 o 
   9  13   1      149.57      130.46      8.73 o 
  -9  14   1       29.22       25.00      6.63 o 
  -8  14   1        5.70       10.65      3.62 o 
  -7  14   1       44.11       49.34      5.23 o 
  -6  14   1      193.63      200.65      9.04 o 
  -5  14   1       26.25       15.58      2.09 o 
  -4  14   1       53.53       48.36      5.01 o 
  -3  14   1      187.30      180.66     10.52 o 
  -2  14   1     1039.15     1043.23     53.38 o 
  -1  14   1       25.12       27.15      4.72 o 
   0  14   1        6.27       10.31      2.61 o 
   1  14   1     1083.42     1068.41     31.64 o 
   2  14   1        0.60        3.88      2.93 o 
   3  14   1        1.23        1.20      2.30 o 
   4  14   1        1.05        2.57      7.61 o 
   5  14   1       53.88       54.38      6.12 o 
   6  14   1       22.13       26.03      4.12 o 
   7  14   1      123.88      126.71      9.58 o 
   8  14   1        0.60        6.58      2.26 o 
  -8  15   1        0.95        4.40      3.75 o 
  -7  15   1        5.33        8.05      2.35 o 
  -6  15   1       28.76       27.36      3.33 o 
  -5  15   1      122.58      121.22      7.30 o 
  -4  15   1      828.73      908.60     18.80 o 
  -3  15   1      530.92      528.95     17.05 o 
  -2  15   1     1682.25     1753.05     70.65 o 
  -1  15   1        3.54        5.86      3.43 o 
   0  15   1       75.74       67.89      6.91 o 
   1  15   1      107.88      114.89      8.77 o 
   2  15   1        1.42        3.82      2.08 o 
   3  15   1        6.91       19.21      5.25 o 
   4  15   1       35.98       30.71      5.33 o 
   5  15   1        4.41        7.58      2.30 o 
   6  15   1        0.43       11.73      3.51 o 
   7  15   1       13.33       20.60      4.50 o 
   8  15   1       61.85       56.97      6.31 o 
  -8  16   1       46.40       50.79      5.57 o 
  -7  16   1       52.46       54.69      7.82 o 
  -6  16   1       17.64       16.19      4.66 o 
  -5  16   1       41.06       48.09      5.42 o 
  -4  16   1      335.38      343.04     11.11 o 
  -3  16   1        3.59        7.69      5.34 o 
  -2  16   1      334.51      322.36     15.95 o 
  -1  16   1      432.61      431.03     21.50 o 
   0  16   1      135.64      107.26      8.27 o 
   1  16   1        1.60        7.63      2.94 o 
   2  16   1       25.85       27.78      4.41 o 
   3  16   1       28.50       29.50      5.68 o 
   4  16   1       12.97       15.48      4.06 o 
   5  16   1       21.06       27.45      6.57 o 
   6  16   1      189.47      188.07     12.97 o 
   7  16   1       30.90       25.03      4.58 o 
  -7  17   1      266.44      283.57     11.09 o 
  -6  17   1       49.33       66.34      6.97 o 
  -5  17   1        0.60        2.24      2.58 o 
  -4  17   1       61.41       70.22      9.56 o 
  -3  17   1        0.07        8.88      9.34 o 
  -2  17   1       66.19       50.40     11.13 o 
  -1  17   1       54.22       65.90      9.75 o 
   0  17   1      363.86      370.28     15.00 o 
   1  17   1        7.52        1.12      3.50 o 
   2  17   1        0.21        8.91      6.67 o 
   3  17   1       26.14       27.27      9.92 o 
   4  17   1      295.82      311.16     18.38 o 
   5  17   1       15.10       18.32      4.17 o 
   6  17   1        2.56       12.95      2.78 o 
   7  17   1       61.52       60.86      8.60 o 
  -6  18   1       68.99       72.56      6.87 o 
  -5  18   1      169.57      165.65     12.32 o 
  -4  18   1       96.97      113.55     14.15 o 
  -3  18   1        3.04        7.98      3.45 o 
  -2  18   1       49.31       57.25     14.87 o 
  -1  18   1       33.30       39.96      6.12 o 
   0  18   1       45.01       47.50      5.98 o 
   1  18   1      119.45      124.24     10.69 o 
   2  18   1       74.87       64.42      6.90 o 
   3  18   1       13.71       14.42      3.89 o 
   4  18   1       38.94       29.79      7.26 o 
   5  18   1       73.94       86.34      7.23 o 
   6  18   1        3.81       11.03      2.71 o 
  -5  19   1       11.01       11.98      4.15 o 
  -4  19   1        0.08       14.07      4.31 o 
  -3  19   1        7.04        6.32      3.01 o 
  -2  19   1       63.92       76.69      9.19 o 
  -1  19   1        2.03       11.83      9.51 o 
   0  19   1       40.73       39.63      5.61 o 
   1  19   1        4.84       12.73      2.80 o 
   2  19   1        1.64       10.37      4.01 o 
   3  19   1      229.07      233.63     16.89 o 
   4  19   1        0.38       12.53      4.35 o 
   5  19   1       59.92       56.34     10.07 o 
  -4  20   1       27.98       21.21      5.01 o 
  -3  20   1       27.27       29.81     12.48 o 
  -2  20   1        0.20       -2.51      4.51 o 
  -1  20   1       45.20       42.75      6.18 o 
   0  20   1       51.41       78.41      9.92 o 
   1  20   1       12.65       29.25      6.29 o 
   2  20   1       19.91       22.44      6.19 o 
   3  20   1        3.60       20.92      6.09 o 
   4  20   1        7.59       14.19      6.03 o 
  -3  21   1        4.06       11.37      3.57 o 
  -2  21   1      110.86      113.12     10.61 o 
  -1  21   1       89.43      103.92      9.41 o 
   0  21   1        9.75       26.98      5.24 o 
   1  21   1      380.96      383.47     19.64 o 
   2  21   1        0.39        8.50      6.12 o 
   3  21   1       12.97       17.61      5.68 o 
 -12   0   2       52.13       49.87      9.22 o 
 -11   0   2        0.68       11.67      5.48 o 
 -10   0   2       64.45       68.75     13.54 o 
  -9   0   2     2074.74     2204.01     61.58 o 
  -8   0   2      100.46       74.16     15.00 o 
  -7   0   2       46.65       52.56     12.70 o 
  -6   0   2       91.31      123.18      8.78 o 
  -5   0   2     2131.94     2306.61     50.11 o 
  -4   0   2     2940.37     3349.55     58.85 o 
  -3   0   2     4333.70     4254.12     34.05 o 
  -2   0   2       17.19       24.10      3.44 o 
  -1   0   2     4246.39     3444.40     35.24 o 
   0   0   2    13577.86    11769.13    118.08 o 
   1   0   2       47.44       29.38      2.31 o 
   2   0   2      332.05      368.55     10.73 o 
   3   0   2     2780.86     2928.47     34.63 o 
   4   0   2     1234.53     1258.44     20.69 o 
   5   0   2      368.34      376.56     12.04 o 
   6   0   2      866.59      801.63     26.31 o 
   7   0   2       10.87        3.83      3.14 o 
   8   0   2      753.90      720.48     15.71 o 
   9   0   2       29.30       30.61     10.80 o 
  10   0   2      160.79      133.11     12.88 o 
  11   0   2        9.21       15.43      8.01 o 
 -12   1   2       58.79       43.99      5.73 o 
 -11   1   2      255.80      207.23     17.95 o 
 -10   1   2       73.32       51.99     10.71 o 
  -9   1   2       54.70       56.25      7.05 o 
  -8   1   2        0.05       -1.33      9.45 o 
  -7   1   2       89.30      107.77      8.90 o 
  -6   1   2        8.45       13.56      2.44 o 
  -5   1   2     1073.27     1202.29     16.65 o 
  -4   1   2      577.37      637.25     14.27 o 
  -3   1   2      666.18      676.49      9.62 o 
  -2   1   2      583.69      597.41     13.27 o 
  -1   1   2        1.81        0.73      1.33 o 
   0   1   2      819.60      720.52      7.23 o 
   1   1   2     1296.46     1178.30      5.07 o 
   2   1   2      705.47      652.98      9.74 o 
   3   1   2      358.75      391.97      7.24 o 
   4   1   2      518.12      602.36      7.24 o 
   5   1   2      123.87      145.05      7.12 o 
   6   1   2       96.89       93.78      6.29 o 
   7   1   2      391.50      424.28     15.22 o 
   8   1   2      436.95      450.36     13.12 o 
   9   1   2       15.72       16.08      2.47 o 
  10   1   2        5.13        3.24      1.46 o 
  11   1   2        2.19       12.39      4.09 o 
 -11   2   2       17.71       12.29      3.51 o 
 -10   2   2        5.69       14.55      8.11 o 
  -9   2   2       84.25       56.84      6.46 o 
  -8   2   2      456.74      539.39     20.41 o 
  -7   2   2      266.91      317.18     16.78 o 
  -6   2   2       39.74       55.45      5.06 o 
  -5   2   2     2996.47     3432.75     39.04 o 
  -4   2   2        9.48        8.16      3.18 o 
  -3   2   2     1007.15      943.83     15.38 o 
  -2   2   2      605.46      606.94     11.91 o 
  -1   2   2      420.13      420.64      7.60 o 
   0   2   2      685.36      545.81      8.29 o 
   1   2   2      594.87      585.95      6.74 o 
   2   2   2      180.01      144.14      4.39 o 
   3   2   2     1576.78     1559.42     15.55 o 
   4   2   2        2.35        1.56      2.74 o 
   5   2   2        0.75        1.49      1.13 o 
   6   2   2      127.77      136.97      7.60 o 
   7   2   2     1516.69     1543.98     19.83 o 
   8   2   2      737.07      730.96     11.67 o 
   9   2   2        8.75        6.58      1.67 o 
  10   2   2       13.50        7.45      2.56 o 
  11   2   2      277.30      279.89     23.38 o 
 -11   3   2        0.80        0.77      2.51 o 
 -10   3   2      376.68      366.93     12.08 o 
  -9   3   2      424.56      420.62     24.07 o 
  -8   3   2      329.90      299.14     12.75 o 
  -7   3   2      184.44      233.43     17.73 o 
  -6   3   2     1022.16     1078.31     24.61 o 
  -5   3   2       55.96       49.85      6.03 o 
  -4   3   2        0.39        6.07      2.95 o 
  -3   3   2        9.70       15.55      4.38 o 
  -2   3   2     1853.66     1750.76     20.07 o 
  -1   3   2     1171.51     1087.80     13.67 o 
   0   3   2      181.22      197.32      9.52 o 
   1   3   2       90.20       70.31      2.84 o 
   2   3   2       13.07       13.71      1.18 o 
   3   3   2     1292.85     1301.11     22.82 o 
   4   3   2       15.30       12.75      1.83 o 
   5   3   2     1325.95     1426.03     22.70 o 
   6   3   2       41.15       42.32      3.35 o 
   7   3   2      153.10      151.91      7.48 o 
   8   3   2      126.49       98.66      9.82 o 
   9   3   2       63.79       44.60      4.82 o 
  10   3   2      131.32      112.88     16.25 o 
  11   3   2       21.13       29.57      5.88 o 
 -11   4   2       14.61        6.87      5.55 o 
 -10   4   2        2.66       10.60      4.25 o 
  -9   4   2      185.57      142.92     13.40 o 
  -8   4   2       57.99       47.22      6.68 o 
  -7   4   2      566.58      551.69     16.15 o 
  -6   4   2      559.23      554.15     17.70 o 
  -5   4   2      325.84      354.43     13.67 o 
  -4   4   2     2197.02     2236.55     26.30 o 
  -3   4   2     3098.03     3017.20     36.75 o 
  -2   4   2        1.20        0.32      1.37 o 
  -1   4   2     7019.56     6367.94     72.62 o 
   0   4   2     1421.02     1317.94     14.22 o 
   1   4   2      752.88      711.24      6.85 o 
   2   4   2     5337.21     5633.54     38.35 o 
   3   4   2      491.17      525.30      9.33 o 
   4   4   2      977.63     1086.07     15.15 o 
   5   4   2      657.35      667.21     17.81 o 
   6   4   2        2.22        4.73      1.84 o 
   7   4   2      356.71      333.58     16.61 o 
   8   4   2       23.83       18.93      2.24 o 
   9   4   2      174.35      149.45     11.68 o 
  10   4   2        0.84        1.23      2.83 o 
  11   4   2      263.03      293.65     19.73 o 
 -11   5   2       59.03       56.52      7.47 o 
 -10   5   2        0.51        3.98      3.56 o 
  -9   5   2        1.86        6.99      2.63 o 
  -8   5   2        9.95       16.49      5.23 o 
  -7   5   2       31.88       36.35      4.70 o 
  -6   5   2      155.72      154.14     13.42 o 
  -5   5   2       88.47       88.76      7.56 o 
  -4   5   2      237.73      212.66     10.71 o 
  -3   5   2      803.50      810.23     14.24 o 
  -2   5   2      312.42      284.21     19.47 o 
  -1   5   2     7471.20     7100.16     74.79 o 
   0   5   2        7.30        6.73      1.67 o 
   1   5   2      441.90      389.34      7.96 o 
   2   5   2     1139.85     1202.06     15.53 o 
   3   5   2      675.76      659.95      8.95 o 
   4   5   2      220.76      244.93      8.62 o 
   5   5   2     1149.71     1215.12     18.90 o 
   6   5   2      300.61      308.84      8.67 o 
   7   5   2     1143.70     1204.62     26.37 o 
   8   5   2      178.82      165.10     11.95 o 
   9   5   2      190.87      185.17     17.65 o 
  10   5   2       34.88       36.65      5.32 o 
  11   5   2       65.23       72.47      7.86 o 
 -11   6   2       22.00       10.56      2.89 o 
 -10   6   2      169.27      155.47     10.20 o 
  -9   6   2        0.39        7.89      3.05 o 
  -8   6   2       78.29       74.10      6.39 o 
  -7   6   2      163.99      152.44     12.40 o 
  -6   6   2      891.56      898.89     21.39 o 
  -5   6   2      367.63      390.93     10.67 o 
  -4   6   2      409.03      440.14     14.75 o 
  -3   6   2     1765.06     1922.89     27.43 o 
  -2   6   2      426.96      427.54     11.87 o 
  -1   6   2      889.75      908.96     21.67 o 
   0   6   2      629.70      605.10     10.67 o 
   1   6   2     1097.19     1168.61     13.74 o 
   2   6   2      208.88      232.02      6.93 o 
   3   6   2      106.94      128.81      7.68 o 
   4   6   2     1508.23     1660.15     21.87 o 
   5   6   2       22.40       20.04      2.51 o 
   6   6   2      511.93      538.25     14.26 o 
   7   6   2        7.78        6.82      1.94 o 
   8   6   2      170.55      163.70     13.35 o 
   9   6   2        3.67        4.97      1.85 o 
  10   6   2        0.03        1.84      2.03 o 
 -11   7   2       10.55       11.95      2.25 o 
 -10   7   2        0.02        5.05      2.10 o 
  -9   7   2        5.28        2.84      2.06 o 
  -8   7   2        0.00        1.91      1.93 o 
  -7   7   2       13.73        8.40      1.95 o 
  -6   7   2       17.64       10.62      3.77 o 
  -5   7   2       17.97       23.73      2.64 o 
  -4   7   2      154.81      128.06      6.12 o 
  -3   7   2       15.27       11.01      3.22 o 
  -2   7   2     7801.96     8201.10     82.41 o 
  -1   7   2     1316.91     1241.04     13.92 o 
   0   7   2     2130.81     2254.32     45.17 o 
   1   7   2      273.20      262.88     12.17 o 
   2   7   2     1240.95     1353.78     16.37 o 
   3   7   2      100.33       97.30      5.59 o 
   4   7   2      198.51      188.30      7.65 o 
   5   7   2      529.02      549.12     13.20 o 
   6   7   2       87.00       94.02      5.74 o 
   7   7   2       81.81       68.58      5.02 o 
   8   7   2       84.37       79.76      5.88 o 
   9   7   2      610.21      648.11     11.88 o 
  10   7   2       69.76       59.25      5.18 o 
 -11   8   2       15.29       20.24      3.27 o 
 -10   8   2        0.77        8.12      2.38 o 
  -9   8   2       20.25       21.71      3.10 o 
  -8   8   2      900.03      865.55     25.01 o 
  -7   8   2       82.42       70.81      6.02 o 
  -6   8   2     2819.06     2934.99     46.39 o 
  -5   8   2       82.58       94.17      5.47 o 
  -4   8   2     1050.08     1069.84     18.83 o 
  -3   8   2      889.97      942.35     21.10 o 
  -2   8   2     1532.98     1566.77     29.55 o 
  -1   8   2      970.32      910.10     10.28 o 
   0   8   2     2041.85     2235.89     22.96 o 
   1   8   2     3978.78     4157.55     36.43 o 
   2   8   2      513.37      521.37      9.83 o 
   3   8   2      710.26      862.41     22.37 o 
   4   8   2      132.39      127.63      7.00 o 
   5   8   2        0.70        2.80      2.25 o 
   6   8   2       59.59       62.96      5.13 o 
   7   8   2     1092.20     1159.79     21.22 o 
   8   8   2      364.39      368.62     14.07 o 
   9   8   2       58.50       61.19      5.33 o 
  10   8   2      388.83      399.11     13.25 o 
 -10   9   2       42.20       45.83      5.97 o 
  -9   9   2      443.45      434.50     11.81 o 
  -8   9   2       66.29       52.11      4.46 o 
  -7   9   2      259.07      260.68     12.39 o 
  -6   9   2        7.73        8.99      2.14 o 
  -5   9   2      283.03      243.63      8.68 o 
  -4   9   2       38.94       40.44      7.68 o 
  -3   9   2      119.84      120.45      6.55 o 
  -2   9   2      832.92      901.13     18.79 o 
  -1   9   2     1106.65     1181.35     26.30 o 
   0   9   2      130.68      140.52      5.99 o 
   1   9   2     1789.10     1935.62     32.40 o 
   2   9   2      100.36      100.03      4.64 o 
   3   9   2      164.60      194.58      9.96 o 
   4   9   2      291.65      288.33      9.67 o 
   5   9   2        2.43        4.00      3.10 o 
   6   9   2       50.65       54.61      4.65 o 
   7   9   2      626.40      658.03     15.71 o 
   8   9   2       33.28       38.65      3.57 o 
   9   9   2      184.90      169.29      8.91 o 
  10   9   2      267.23      260.29     25.74 o 
 -10  10   2       60.03       64.57      7.44 o 
  -9  10   2        5.69        8.26      1.87 o 
  -8  10   2       39.78       40.39      5.62 o 
  -7  10   2       28.35       22.98      2.97 o 
  -6  10   2      197.68      184.98      9.20 o 
  -5  10   2       68.25       86.64      5.85 o 
  -4  10   2      835.94      849.99     18.93 o 
  -3  10   2      874.16      929.25     27.29 o 
  -2  10   2       26.36       22.32      3.73 o 
  -1  10   2       70.20       80.37      5.13 o 
   0  10   2        2.27        6.50      0.99 o 
   1  10   2       93.12       98.21      6.48 o 
   2  10   2      867.69      896.27     17.07 o 
   3  10   2       16.22       11.42      2.45 o 
   4  10   2       60.24       47.37      4.98 o 
   5  10   2     2436.65     2643.65     33.28 o 
   6  10   2      551.72      592.23     14.18 o 
   7  10   2       73.93       62.73      5.43 o 
   8  10   2      920.23      892.05     14.12 o 
   9  10   2      191.42      169.63      8.50 o 
  10  10   2        6.59       16.78      3.08 o 
 -10  11   2       11.62       16.94      3.14 o 
  -9  11   2        5.96        6.65      3.01 o 
  -8  11   2        0.77        3.61      3.89 o 
  -7  11   2       93.47       92.27      6.72 o 
  -6  11   2       32.33       35.71      4.14 o 
  -5  11   2      309.19      270.03     13.20 o 
  -4  11   2      317.22      345.17     20.97 o 
  -3  11   2        6.22        5.77      2.05 o 
  -2  11   2     1059.82     1145.77     27.07 o 
  -1  11   2      273.60      287.76     13.71 o 
   0  11   2     1922.43     1916.77     25.70 o 
   1  11   2      143.98      149.46      9.93 o 
   2  11   2      751.28      759.58     22.83 o 
   3  11   2     2297.18     2431.30     28.74 o 
   4  11   2      940.47     1041.94     20.05 o 
   5  11   2      756.74      828.60     29.93 o 
   6  11   2      349.02      366.77     14.32 o 
   7  11   2      797.87      847.01     17.81 o 
   8  11   2        4.41        4.79      1.32 o 
   9  11   2       35.66       23.64      4.05 o 
 -10  12   2        6.15       12.39      3.25 o 
  -9  12   2       12.68       24.26      5.12 o 
  -8  12   2       17.64       15.19      5.28 o 
  -7  12   2       88.09       91.67      7.40 o 
  -6  12   2       12.41       14.97      4.01 o 
  -5  12   2      166.23      162.79      8.26 o 
  -4  12   2       71.74       68.44      5.71 o 
  -3  12   2      320.66      346.32     29.84 o 
  -2  12   2     1563.06     1673.16     23.09 o 
  -1  12   2        4.22        9.72      2.71 o 
   0  12   2       14.91       20.44      2.57 o 
   1  12   2      402.49      365.94     17.54 o 
   2  12   2        2.38        8.39      2.88 o 
   3  12   2      298.44      252.95     23.11 o 
   4  12   2      423.57      408.26     18.23 o 
   5  12   2       88.79       98.93      5.90 o 
   6  12   2      109.64      126.45      8.12 o 
   7  12   2       37.52       35.82      4.07 o 
   8  12   2       59.18       61.05      7.38 o 
   9  12   2       92.84       75.80      7.10 o 
  -9  13   2       88.56       84.51      7.52 o 
  -8  13   2        5.82        6.08      2.30 o 
  -7  13   2      292.66      262.76     11.48 o 
  -6  13   2        4.97        4.69      3.07 o 
  -5  13   2       49.14       42.05      4.91 o 
  -4  13   2      124.62      123.08      9.63 o 
  -3  13   2        1.34        2.00      2.09 o 
  -2  13   2      114.84      103.96      7.52 o 
  -1  13   2     1148.04     1194.43     26.12 o 
   0  13   2      748.84      696.66     22.80 o 
   1  13   2      483.12      463.83     20.92 o 
   2  13   2      385.47      397.16     20.74 o 
   3  13   2       18.91       13.77      5.38 o 
   4  13   2      518.71      545.02     21.27 o 
   5  13   2        4.07        3.38      2.19 o 
   6  13   2        8.72       11.34      3.80 o 
   7  13   2        2.17        4.07      1.46 o 
   8  13   2      108.52      103.49     12.10 o 
   9  13   2       92.10       85.96      9.41 o 
  -9  14   2       12.41       13.33      3.57 o 
  -8  14   2      161.64      139.72      9.03 o 
  -7  14   2      187.00      170.38      8.14 o 
  -6  14   2      255.94      274.97     11.07 o 
  -5  14   2       68.62       69.45      5.77 o 
  -4  14   2        2.89        3.19      2.82 o 
  -3  14   2        8.06        4.07      2.19 o 
  -2  14   2       30.95       37.52      6.26 o 
  -1  14   2      552.90      551.89     18.23 o 
   0  14   2      635.12      645.77     24.12 o 
   1  14   2      524.64      540.38     24.77 o 
   2  14   2      977.52     1021.40     28.84 o 
   3  14   2        0.96       10.47      3.80 o 
   4  14   2       33.76       30.74      4.92 o 
   5  14   2        0.56        3.98      5.07 o 
   6  14   2       52.04       37.42      4.62 o 
   7  14   2       15.46       16.18      3.44 o 
   8  14   2        0.34        1.62      2.61 o 
  -8  15   2       53.48       58.26      5.52 o 
  -7  15   2       50.25       48.90      4.93 o 
  -6  15   2      326.03      316.24     19.34 o 
  -5  15   2       69.64       61.05      5.84 o 
  -4  15   2     1120.47     1157.81     28.37 o 
  -3  15   2     1273.47     1255.82     62.42 o 
  -2  15   2      407.93      366.56     24.63 o 
  -1  15   2      855.76      793.37     17.70 o 
   0  15   2      541.36      531.35     20.29 o 
   1  15   2       71.00       57.87      6.27 o 
   2  15   2      155.52      165.22      8.84 o 
   3  15   2      256.04      253.29     19.39 o 
   4  15   2      284.23      276.72     15.22 o 
   5  15   2       31.58       34.90      4.89 o 
   6  15   2        0.37        8.49      2.45 o 
   7  15   2       12.44       16.77      5.26 o 
   8  15   2        2.90        9.60      2.38 o 
  -8  16   2       16.87       16.96      3.83 o 
  -7  16   2        0.73        5.55      3.96 o 
  -6  16   2       14.94        8.66      3.65 o 
  -5  16   2      359.56      338.81     11.02 o 
  -4  16   2        4.74        9.31      2.88 o 
  -3  16   2       86.42       84.47      8.25 o 
  -2  16   2      295.24      281.89     18.71 o 
  -1  16   2       82.57       70.23      9.50 o 
   0  16   2       40.18       40.71      6.23 o 
   1  16   2       72.62       58.21      6.95 o 
   2  16   2        6.55        8.17      4.20 o 
   3  16   2       22.38       17.00      7.40 o 
   4  16   2      101.12      123.90     14.24 o 
   5  16   2        0.34        6.48      2.63 o 
   6  16   2        0.45       10.01      2.75 o 
   7  16   2       21.62       26.37      4.80 o 
  -7  17   2      146.90      163.51     14.80 o 
  -6  17   2       72.12       58.70      5.36 o 
  -5  17   2      180.30      178.78     10.53 o 
  -4  17   2       22.03       19.04      3.65 o 
  -3  17   2      433.31      450.89     28.41 o 
  -2  17   2       27.30       32.14      9.12 o 
  -1  17   2       21.93       16.80      4.37 o 
   0  17   2      551.22      555.02     20.34 o 
   1  17   2        7.01       20.38      4.13 o 
   2  17   2       10.47       12.22      3.43 o 
   3  17   2        1.94        8.35      3.29 o 
   4  17   2        0.38        9.75      7.31 o 
   5  17   2        4.35        8.07      3.31 o 
   6  17   2      103.23      111.57     10.03 o 
  -6  18   2       38.47       36.04      4.88 o 
  -5  18   2        6.02       13.47      3.46 o 
  -4  18   2      148.46      152.71     13.22 o 
  -3  18   2      307.94      309.40     15.85 o 
  -2  18   2      402.13      426.46     17.54 o 
  -1  18   2        6.62       18.35      5.53 o 
   0  18   2      125.78      127.35      8.94 o 
   1  18   2      138.29      141.02      8.51 o 
   2  18   2       22.61       27.38      4.61 o 
   3  18   2      263.00      270.55     15.24 o 
   4  18   2        0.57        5.06      6.11 o 
   5  18   2       20.07       28.72      6.32 o 
   6  18   2        0.02        4.12      7.97 o 
  -5  19   2       18.61       22.09      4.21 o 
  -4  19   2      221.26      202.43     13.98 o 
  -3  19   2       30.32       32.67      6.18 o 
  -2  19   2        4.80        8.26      6.40 o 
  -1  19   2       44.01       46.36      7.87 o 
   0  19   2       22.30       24.66      4.64 o 
   1  19   2       11.56       10.07      4.82 o 
   2  19   2       84.35       86.85      7.66 o 
   3  19   2       46.66       37.08      6.42 o 
   4  19   2        1.14        0.53      5.94 o 
   5  19   2       18.30       15.79      3.88 o 
  -4  20   2        6.72        8.78      5.99 o 
  -3  20   2       22.01       38.41      6.92 o 
  -2  20   2       89.01      107.87      9.47 o 
  -1  20   2        8.22       13.69      4.61 o 
   0  20   2       17.11       11.13      4.30 o 
   1  20   2       24.96       16.18      3.85 o 
   2  20   2        6.47       20.67      5.15 o 
   3  20   2       12.98       23.88     12.10 o 
   4  20   2       78.28       80.72      8.88 o 
  -3  21   2       28.97       29.14      6.65 o 
  -2  21   2        1.68       19.90      4.98 o 
  -1  21   2        1.33        8.58      9.39 o 
   0  21   2        0.09       13.61      5.86 o 
   1  21   2        6.98       13.53      3.29 o 
   2  21   2        1.48       20.20      5.99 o 
 -12   1   3        1.41        5.60      3.29 o 
 -11   1   3      151.25      134.20     13.59 o 
 -10   1   3      155.53      111.88     13.67 o 
  -9   1   3      337.57      348.74     22.54 o 
  -8   1   3        0.11        5.78      2.36 o 
  -7   1   3        0.38        1.12      2.54 o 
  -6   1   3      488.34      549.75     14.14 o 
  -5   1   3       44.09       33.74      2.96 o 
  -4   1   3      128.76      133.43      7.93 o 
  -3   1   3     1215.47     1164.87     13.60 o 
  -2   1   3     1313.70     1154.59     16.94 o 
  -1   1   3     3699.87     3570.10     25.67 o 
   0   1   3     2964.36     2605.82     36.44 o 
   1   1   3       37.46       37.89      2.37 o 
   2   1   3     1156.51     1071.32     15.95 o 
   3   1   3      786.07      798.46     10.79 o 
   4   1   3      662.80      683.14     12.41 o 
   5   1   3      108.38      102.96      7.32 o 
   6   1   3      176.30      180.07      9.88 o 
   7   1   3      278.84      271.65     11.12 o 
   8   1   3      556.35      557.35     10.06 o 
   9   1   3       49.75       57.37      7.34 o 
  10   1   3       16.31       17.57      4.27 o 
  11   1   3       83.92       75.73      8.90 o 
 -12   2   3       24.67       19.24      5.17 o 
 -11   2   3        1.39        6.29      3.05 o 
 -10   2   3       32.57       28.40      9.30 o 
  -9   2   3        0.29        3.45     10.76 o 
  -8   2   3      428.34      424.01     16.90 o 
  -7   2   3       16.02       18.00      3.22 o 
  -6   2   3       55.56       52.09      4.86 o 
  -5   2   3        3.17        6.44      3.47 o 
  -4   2   3     3719.30     3948.42     33.64 o 
  -3   2   3       40.26       36.49      2.75 o 
  -2   2   3       66.80       25.53      2.11 o 
  -1   2   3     1531.83     1437.62     16.65 o 
   0   2   3     6293.50     5858.97     48.67 o 
   1   2   3      676.96      600.02      7.20 o 
   2   2   3      820.27      756.79     10.54 o 
   3   2   3      177.00      178.27      7.12 o 
   4   2   3      126.88      142.17      9.69 o 
   5   2   3      175.23      189.29      7.02 o 
   6   2   3     3267.16     3376.92    549.26 o 
   7   2   3      396.26      353.84      8.10 o 
   8   2   3      374.27      378.16     11.07 o 
   9   2   3       27.09       27.54      3.62 o 
  10   2   3        0.12        6.47      2.63 o 
  11   2   3        0.04        7.69      4.26 o 
 -11   3   3        1.07        7.77      3.23 o 
 -10   3   3      701.87      741.99     13.58 o 
  -9   3   3        2.75        9.02      3.41 o 
  -8   3   3      197.02      185.96     18.38 o 
  -7   3   3      500.17      521.80     41.34 o 
  -6   3   3      263.58      297.84     12.14 o 
  -5   3   3      874.23      913.68     17.92 o 
  -4   3   3      136.11      151.91      9.92 o 
  -3   3   3     1417.29     1387.00     24.17 o 
  -2   3   3      408.62      334.34      6.65 o 
  -1   3   3      287.07      203.52      8.23 o 
   0   3   3      204.59      186.01      6.83 o 
   1   3   3      575.25      496.40      9.64 o 
   2   3   3        0.52        1.57      1.23 o 
   3   3   3     1928.11     2115.91     25.60 o 
   4   3   3      376.83      355.81      6.93 o 
   5   3   3       36.45       24.96      2.25 o 
   6   3   3      230.49      235.45     11.00 o 
   7   3   3     1198.50     1219.74     26.31 o 
   8   3   3      297.03      269.11     12.43 o 
   9   3   3       64.53       57.79      6.64 o 
  10   3   3        5.63       17.27      5.09 o 
  11   3   3        0.03        6.28      3.74 o 
 -11   4   3       22.78       25.29      5.06 o 
 -10   4   3       46.56       37.35      6.16 o 
  -9   4   3      125.53      115.69      8.49 o 
  -8   4   3      304.55      312.79     17.23 o 
  -7   4   3      530.23      527.13     16.66 o 
  -6   4   3     1281.08     1345.24     22.26 o 
  -5   4   3        6.87        6.19      1.90 o 
  -4   4   3       77.69       97.93     10.77 o 
  -3   4   3      658.16      584.60     13.75 o 
  -2   4   3      639.55      552.11     10.46 o 
  -1   4   3      105.38       84.50      3.88 o 
   0   4   3     1232.83     1080.98     18.96 o 
   1   4   3     1352.51     1449.10     17.13 o 
   2   4   3        8.42        5.59      1.45 o 
   3   4   3        1.47        4.50      2.59 o 
   4   4   3      737.21      820.72     17.29 o 
   5   4   3       45.40       56.88      3.36 o 
   6   4   3       36.23       34.77      3.45 o 
   7   4   3      515.71      520.95     18.61 o 
   8   4   3       50.25       35.64      7.01 o 
   9   4   3        3.41        6.59      1.56 o 
  10   4   3       26.97       41.52      6.31 o 
 -11   5   3        2.02        5.93      2.87 o 
 -10   5   3       17.56        9.75      2.76 o 
  -9   5   3       24.64       17.11      4.46 o 
  -8   5   3       17.91       13.96      2.94 o 
  -7   5   3      476.61      512.72     18.89 o 
  -6   5   3      111.94      130.20      7.20 o 
  -5   5   3     1452.04     1482.37     28.87 o 
  -4   5   3        2.45        2.50      2.01 o 
  -3   5   3       47.48       48.64      3.58 o 
  -2   5   3      358.44      346.43      7.92 o 
  -1   5   3     3039.26     2964.79     23.55 o 
   0   5   3       75.07       63.16      4.25 o 
   1   5   3      608.61      627.12      8.53 o 
   2   5   3     1486.09     1695.74     15.10 o 
   3   5   3      626.93      596.25     10.47 o 
   4   5   3      472.17      537.86     10.35 o 
   5   5   3       60.94       59.25      4.16 o 
   6   5   3        1.46        2.82      1.73 o 
   7   5   3       91.30       87.23      6.20 o 
   8   5   3      207.27      200.96      9.68 o 
   9   5   3      124.69      137.13     10.24 o 
  10   5   3        3.74        7.70      3.56 o 
 -11   6   3      113.20      124.87     10.69 o 
 -10   6   3       59.29       61.58      7.63 o 
  -9   6   3      129.03      121.92      8.98 o 
  -8   6   3      125.75      123.83      8.68 o 
  -7   6   3      102.72       82.70      7.07 o 
  -6   6   3       43.37       33.48      5.23 o 
  -5   6   3     1789.82     1928.98     33.66 o 
  -4   6   3      209.39      274.94     16.75 o 
  -3   6   3      952.70      955.93     34.62 o 
  -2   6   3      970.03      927.93     14.80 o 
  -1   6   3       50.08       50.12      4.88 o 
   0   6   3       47.82       26.89      2.73 o 
   1   6   3      602.43      573.47     11.24 o 
   2   6   3        4.46        4.02      1.16 o 
   3   6   3     1151.34     1183.73     17.55 o 
   4   6   3        2.57        6.65      1.31 o 
   5   6   3       29.76       21.22      3.16 o 
   6   6   3      426.98      381.35      6.87 o 
   7   6   3      112.97      106.84      6.05 o 
   8   6   3      402.96      400.83     14.20 o 
   9   6   3       50.52       45.83      4.70 o 
  10   6   3        0.06        5.56      1.63 o 
 -11   7   3      211.57      201.23     13.66 o 
 -10   7   3        9.13        9.02      3.05 o 
  -9   7   3       49.25       50.64      5.32 o 
  -8   7   3      456.03      385.35     14.01 o 
  -7   7   3       83.84       49.57      6.91 o 
  -6   7   3       23.83       32.39      4.10 o 
  -5   7   3        0.62        6.67      3.56 o 
  -4   7   3       78.80      104.51      6.28 o 
  -3   7   3      673.80      609.68     18.94 o 
  -2   7   3       79.00       89.62      6.04 o 
  -1   7   3      932.31      951.72     24.27 o 
   0   7   3      123.71      121.61      7.81 o 
   1   7   3        1.96       12.28      2.77 o 
   2   7   3        0.06        2.01      1.50 o 
   3   7   3      403.56      427.25      9.11 o 
   4   7   3      234.99      255.94      8.77 o 
   5   7   3      268.59      271.98     11.38 o 
   6   7   3      916.17      910.63     20.08 o 
   7   7   3       29.08       20.65      2.73 o 
   8   7   3       70.11       60.06      5.24 o 
   9   7   3        0.26        5.83      1.71 o 
  10   7   3        3.87        9.37      1.88 o 
 -11   8   3        0.27        4.18      2.60 o 
 -10   8   3        2.14        6.69      2.36 o 
  -9   8   3       47.44       48.32      5.22 o 
  -8   8   3        7.43        6.78      1.93 o 
  -7   8   3       50.11       47.93      5.02 o 
  -6   8   3        5.63       20.06      4.38 o 
  -5   8   3        4.01        3.54      1.91 o 
  -4   8   3       55.01       48.26      9.33 o 
  -3   8   3     1130.79     1068.25     19.74 o 
  -2   8   3     1619.64     1759.26     21.42 o 
  -1   8   3       36.84       32.08      2.92 o 
   0   8   3      733.80      717.16     11.06 o 
   1   8   3       90.65       96.65      6.18 o 
   2   8   3      470.42      452.30     10.10 o 
   3   8   3       52.22       48.03      2.89 o 
   4   8   3      429.38      453.10     16.99 o 
   5   8   3      233.68      267.99     11.30 o 
   6   8   3       49.08       57.89      4.92 o 
   7   8   3      391.21      379.18     11.53 o 
   8   8   3        0.33        4.38      1.56 o 
   9   8   3      280.24      308.01     20.83 o 
  10   8   3      150.44      148.45     10.04 o 
 -10   9   3        3.36        3.89      1.94 o 
  -9   9   3      175.47      161.80      7.82 o 
  -8   9   3       82.82       87.35      5.27 o 
  -7   9   3       68.60       62.91      5.58 o 
  -6   9   3       42.37       42.68      5.18 o 
  -5   9   3       12.12       14.58      3.02 o 
  -4   9   3       10.64       10.45      3.91 o 
  -3   9   3      363.06      357.75     10.83 o 
  -2   9   3      405.70      364.85     10.16 o 
  -1   9   3     4431.08     4676.45    138.68 o 
   0   9   3     1558.72     1751.59     26.78 o 
   1   9   3        2.73        7.69      4.19 o 
   2   9   3      251.21      265.62     11.48 o 
   3   9   3      246.20      262.67      6.94 o 
   4   9   3      241.18      247.28      8.09 o 
   5   9   3      267.86      282.95      9.16 o 
   6   9   3       25.33       22.31      5.10 o 
   7   9   3      250.05      257.27      9.68 o 
   8   9   3       36.88       36.31      4.63 o 
   9   9   3      111.57      126.35      6.60 o 
  10   9   3        1.86        4.94      1.67 o 
 -10  10   3        1.37        3.03      1.89 o 
  -9  10   3       52.09       43.00      4.50 o 
  -8  10   3        1.66        7.80      2.01 o 
  -7  10   3       33.89       43.11      4.33 o 
  -6  10   3       56.66       53.35      5.43 o 
  -5  10   3      204.81      199.87     10.46 o 
  -4  10   3        0.45        5.04      2.34 o 
  -3  10   3       31.94       40.46      4.61 o 
  -2  10   3      116.08      110.34      6.99 o 
  -1  10   3       14.22        4.62      2.01 o 
   0  10   3      685.49      647.46     22.84 o 
   1  10   3        0.01        9.26      4.64 o 
   2  10   3      236.36      269.56     11.70 o 
   3  10   3        1.44        2.62      2.70 o 
   4  10   3      742.43      724.89     18.89 o 
   5  10   3      229.24      210.21      9.14 o 
   6  10   3       12.37       10.26      1.75 o 
   7  10   3      163.53      169.90      7.30 o 
   8  10   3       95.64       84.21      6.79 o 
   9  10   3       53.49       44.02      4.90 o 
 -10  11   3       60.32       68.76      6.84 o 
  -9  11   3       63.53       59.38      5.43 o 
  -8  11   3      360.54      336.35     16.54 o 
  -7  11   3      684.75      679.51     16.56 o 
  -6  11   3      701.62      666.35     23.42 o 
  -5  11   3       68.21       55.51      5.98 o 
  -4  11   3      253.06      242.04     10.40 o 
  -3  11   3      219.46      210.70     15.34 o 
  -2  11   3     1004.66     1048.43     16.61 o 
  -1  11   3       25.55       19.88      3.63 o 
   0  11   3     1303.93     1348.43     34.98 o 
   1  11   3      126.64      114.94      7.99 o 
   2  11   3      377.86      379.76     26.00 o 
   3  11   3       21.08       20.47      3.25 o 
   4  11   3      169.69      149.06      7.43 o 
   5  11   3      143.93      129.27      6.78 o 
   6  11   3      247.23      196.22     13.73 o 
   7  11   3       11.01       10.45      2.39 o 
   8  11   3       80.43       69.39      5.78 o 
   9  11   3        4.33        7.12      1.97 o 
 -10  12   3       23.86       16.79      4.81 o 
  -9  12   3       88.21       79.31      6.45 o 
  -8  12   3       15.95       14.61      3.43 o 
  -7  12   3        0.26        6.54      2.07 o 
  -6  12   3       65.76       53.84      4.39 o 
  -5  12   3      233.11      198.27      7.47 o 
  -4  12   3       97.78       95.85      6.94 o 
  -3  12   3        5.95        4.47      3.22 o 
  -2  12   3     1100.27     1095.37     19.70 o 
  -1  12   3        0.74        9.44      4.53 o 
   0  12   3       64.66       77.20      9.52 o 
   1  12   3     1196.42     1224.95     21.89 o 
   2  12   3      339.73      333.32     17.70 o 
   3  12   3     1153.13     1143.83     20.31 o 
   4  12   3        0.30        4.41      2.43 o 
   5  12   3        3.14        3.47      2.43 o 
   6  12   3      428.22      412.83     15.64 o 
   7  12   3        7.64        7.37      1.69 o 
   8  12   3       16.78       15.15      2.38 o 
   9  12   3      119.81      123.69     14.75 o 
  -9  13   3      108.82       99.01      6.81 o 
  -8  13   3        2.78        6.27      2.34 o 
  -7  13   3        5.63        7.99      3.58 o 
  -6  13   3      467.00      445.78     14.53 o 
  -5  13   3       29.05       36.52      6.42 o 
  -4  13   3      994.76      920.05     23.42 o 
  -3  13   3       39.02       52.76      6.02 o 
  -2  13   3       99.34      108.05      8.28 o 
  -1  13   3      284.93      309.24     21.25 o 
   0  13   3      107.77      128.12      8.79 o 
   1  13   3     2177.64     2261.02     63.69 o 
   2  13   3      530.16      535.63     24.28 o 
   3  13   3       25.54       17.67      3.32 o 
   4  13   3     1120.20     1174.77     23.60 o 
   5  13   3      282.62      287.21     15.35 o 
   6  13   3      701.77      672.28     27.60 o 
   7  13   3        0.82        5.44      2.48 o 
   8  13   3        7.48       17.65      4.21 o 
  -9  14   3        2.95        0.96      1.59 o 
  -8  14   3       61.43       50.53      4.98 o 
  -7  14   3       93.19       87.85      8.07 o 
  -6  14   3       18.40       24.10      3.19 o 
  -5  14   3        8.11        9.09      3.27 o 
  -4  14   3      152.04      138.62     11.36 o 
  -3  14   3      481.88      447.99     22.39 o 
  -2  14   3     1215.23     1208.83     37.58 o 
  -1  14   3     1941.09     1957.23     67.98 o 
   0  14   3      155.09      184.04     11.83 o 
   1  14   3     1733.83     1684.24     34.94 o 
   2  14   3      304.87      294.97     14.95 o 
   3  14   3      195.45      195.32     11.60 o 
   4  14   3      484.92      514.23     20.13 o 
   5  14   3       13.47       13.99      2.31 o 
   6  14   3       19.38       14.25      2.32 o 
   7  14   3       36.31       25.43      4.28 o 
   8  14   3       30.19       41.18      6.79 o 
  -8  15   3       70.22       58.72      5.15 o 
  -7  15   3      141.73      147.35     10.08 o 
  -6  15   3        4.34        7.83      2.98 o 
  -5  15   3       15.71       16.30      3.19 o 
  -4  15   3      169.22      190.78     12.14 o 
  -3  15   3        2.70        3.81      2.65 o 
  -2  15   3       79.09       89.33     15.62 o 
  -1  15   3       15.52       25.41      4.82 o 
   0  15   3       46.08       54.12      5.99 o 
   1  15   3       60.35       50.15      5.58 o 
   2  15   3       41.37       35.64      5.16 o 
   3  15   3       27.82       31.33      5.18 o 
   4  15   3      228.19      241.02     14.43 o 
   5  15   3        0.03        6.61      4.12 o 
   6  15   3       14.45       11.42      2.38 o 
   7  15   3        7.00       11.05      6.55 o 
  -8  16   3       13.46       14.36      3.42 o 
  -7  16   3      233.01      235.72     12.33 o 
  -6  16   3        0.02        6.16      1.73 o 
  -5  16   3       30.16       23.79      3.45 o 
  -4  16   3      251.35      239.93      9.53 o 
  -3  16   3      181.59      195.39     11.18 o 
  -2  16   3        0.02       18.11      8.12 o 
  -1  16   3      362.53      351.59     16.13 o 
   0  16   3      320.79      331.92     15.52 o 
   1  16   3      159.16      157.15     10.14 o 
   2  16   3      184.53      185.88     11.37 o 
   3  16   3        6.28       16.44      5.62 o 
   4  16   3        1.14       11.93      5.44 o 
   5  16   3       15.83       19.08      4.53 o 
   6  16   3       31.59       32.70      4.21 o 
   7  16   3        4.72       10.86      3.13 o 
  -7  17   3      330.76      359.76     14.77 o 
  -6  17   3       90.22       72.36      7.09 o 
  -5  17   3      151.74      138.06      9.86 o 
  -4  17   3      178.22      155.39     10.11 o 
  -3  17   3       13.56       10.24      4.29 o 
  -2  17   3      161.56      176.95     12.64 o 
  -1  17   3        0.70        6.36      3.66 o 
   0  17   3       99.05       85.65      7.47 o 
   1  17   3       70.28       62.72      8.46 o 
   2  17   3       15.56       18.89      4.48 o 
   3  17   3       63.29       67.43      8.58 o 
   4  17   3       13.35       20.81      4.42 o 
   5  17   3        9.52        7.20      7.66 o 
   6  17   3       90.68       97.13      9.42 o 
  -6  18   3        2.51        9.63      1.98 o 
  -5  18   3       21.43       23.34      6.04 o 
  -4  18   3      501.34      452.85     14.79 o 
  -3  18   3       27.61       27.14      6.23 o 
  -2  18   3     1019.00     1010.14     30.77 o 
  -1  18   3       75.92       86.94      9.43 o 
   0  18   3      308.17      300.97     21.26 o 
   1  18   3      464.56      485.23     23.04 o 
   2  18   3       18.70       20.07      4.88 o 
   3  18   3       30.86       28.07      4.99 o 
   4  18   3        1.07       -4.34      6.16 o 
   5  18   3       40.87       49.56      6.49 o 
  -5  19   3      100.18       83.99      7.77 o 
  -4  19   3      393.11      420.60     32.02 o 
  -3  19   3      538.39      556.90     28.73 o 
  -2  19   3       33.44       22.18      4.35 o 
  -1  19   3        0.15        5.86      3.46 o 
   0  19   3      276.12      257.34     15.51 o 
   1  19   3      501.74      458.63     19.73 o 
   2  19   3       10.06       15.14      3.03 o 
   3  19   3       45.06       49.28      6.89 o 
   4  19   3       33.85       31.93      7.70 o 
  -4  20   3       51.66       35.82      6.16 o 
  -3  20   3        2.49       15.69      4.61 o 
  -2  20   3        1.96       10.77      7.91 o 
  -1  20   3        5.68       13.06      8.59 o 
   0  20   3        2.85       11.12      3.95 o 
   1  20   3        4.69        7.42      4.12 o 
   2  20   3       29.76       31.24      5.59 o 
   3  20   3      171.02      181.77     13.76 o 
  -2  21   3       59.13       54.46      8.68 o 
  -1  21   3       20.58       24.38      5.41 o 
   0  21   3        9.30       17.40      6.44 o 
   1  21   3        2.10       12.32      7.31 o 
   2  21   3       78.66       78.85      9.11 o 
 -12   0   4        8.11       23.49      6.06 o 
 -11   0   4        7.33       11.62      3.36 o 
 -10   0   4       23.65       17.58      4.17 o 
  -9   0   4        0.63       -1.01      2.76 o 
  -8   0   4        0.65        9.35      3.86 o 
  -7   0   4     1343.04     1423.79     41.36 o 
  -6   0   4       55.94       57.00     10.22 o 
  -5   0   4     4226.01     4271.68    119.77 o 
  -4   0   4      381.94      379.00     19.50 o 
  -3   0   4       20.11       26.83      4.84 o 
  -2   0   4      619.71      551.03     17.58 o 
  -1   0   4       27.69       17.89      2.41 o 
   0   0   4     2288.40     2244.17     15.78 o 
   1   0   4      775.02      791.01     22.66 o 
   2   0   4     1126.17     1339.90     31.27 o 
   3   0   4       27.12       29.93      6.64 o 
   4   0   4      132.94      136.39     11.54 o 
   5   0   4       75.41       62.29      9.04 o 
   6   0   4      109.87      100.05     15.23 o 
   7   0   4     1838.81     1855.20     49.27 o 
   8   0   4        0.74       -0.30      4.32 o 
   9   0   4      563.61      568.51     34.63 o 
  10   0   4      113.70       82.65     12.88 o 
 -12   1   4       12.80       10.10      3.53 o 
 -11   1   4       29.77       32.12      6.79 o 
 -10   1   4       13.66        5.74      2.78 o 
  -9   1   4      148.08      142.39     11.47 o 
  -8   1   4       62.60       70.83      6.49 o 
  -7   1   4        8.41       14.44      3.83 o 
  -6   1   4        0.60        6.74      2.34 o 
  -5   1   4        9.66       11.70      3.01 o 
  -4   1   4        3.45       20.34      3.62 o 
  -3   1   4      780.43      689.95     15.13 o 
  -2   1   4      113.62      104.27      6.34 o 
  -1   1   4      177.88      142.27      9.24 o 
   0   1   4      814.24      757.23     10.33 o 
   1   1   4      234.72      203.20     10.84 o 
   2   1   4      594.38      609.84      7.18 o 
   3   1   4     1393.24     1633.21     23.38 o 
   4   1   4      253.84      289.00      8.59 o 
   5   1   4       18.42       19.90      2.33 o 
   6   1   4      124.08      122.17      8.18 o 
   7   1   4      519.11      502.90     10.10 o 
   8   1   4      100.85       96.22     15.61 o 
   9   1   4        6.50        5.07      2.67 o 
  10   1   4        0.01        4.37      5.33 o 
 -12   2   4      100.98      100.21     13.07 o 
 -11   2   4        0.98        3.16      8.98 o 
 -10   2   4        1.93        0.95      7.62 o 
  -9   2   4       25.71       43.94      5.91 o 
  -8   2   4       85.40       73.63      7.38 o 
  -7   2   4      234.97      256.76     13.89 o 
  -6   2   4      367.60      332.45     23.20 o 
  -5   2   4      734.30      801.15     19.04 o 
  -4   2   4      114.74      144.67      8.10 o 
  -3   2   4     3103.48     3157.88     29.85 o 
  -2   2   4      240.92      246.08     12.23 o 
  -1   2   4       84.51       74.69      3.82 o 
   0   2   4     1613.80     1446.07     17.57 o 
   1   2   4        0.65        0.47      0.98 o 
   2   2   4      328.28      350.67      7.44 o 
   3   2   4      634.49      676.57      9.91 o 
   4   2   4        0.77        3.37      1.01 o 
   5   2   4      562.86      564.60     13.46 o 
   6   2   4      458.26      463.70     14.33 o 
   7   2   4       70.58       70.71      7.90 o 
   8   2   4       50.14       49.87      7.18 o 
   9   2   4        4.22       13.28      4.62 o 
  10   2   4      115.29      127.32     13.12 o 
 -11   3   4       19.99       14.60      4.79 o 
 -10   3   4       95.26       81.90      9.13 o 
  -9   3   4       17.74       10.63      3.86 o 
  -8   3   4        7.59        4.57      3.77 o 
  -7   3   4       12.08        9.87      3.03 o 
  -6   3   4      386.51      398.87     10.75 o 
  -5   3   4       52.44       44.84      4.59 o 
  -4   3   4       47.86       41.55      3.60 o 
  -3   3   4      926.23      889.65     16.58 o 
  -2   3   4     2414.53     2492.42     21.87 o 
  -1   3   4     5544.81     5255.78     33.35 o 
   0   3   4      143.61      160.46     11.15 o 
   1   3   4      119.69       80.81      4.27 o 
   2   3   4       58.71       58.62      3.33 o 
   3   3   4       64.31       72.37      4.89 o 
   4   3   4       11.06        9.36      1.63 o 
   5   3   4      592.60      595.68     20.74 o 
   6   3   4      200.04      193.25     11.08 o 
   7   3   4      266.29      244.09     14.04 o 
   8   3   4       33.46       33.10      4.43 o 
   9   3   4      112.54      135.01     10.78 o 
  10   3   4       73.81       70.43     18.17 o 
 -11   4   4       55.09       47.40      8.76 o 
 -10   4   4      225.35      228.97     15.50 o 
  -9   4   4       52.21       59.38      6.54 o 
  -8   4   4      300.13      266.05     15.66 o 
  -7   4   4      141.71      151.83      9.33 o 
  -6   4   4        0.12        9.74      2.99 o 
  -5   4   4        0.01        4.55      3.16 o 
  -4   4   4      124.41       98.01      8.64 o 
  -3   4   4      175.35      197.42     12.20 o 
  -2   4   4       72.94       61.98      4.16 o 
  -1   4   4     8041.44     8271.44     80.89 o 
   0   4   4      104.03      103.02      6.84 o 
   1   4   4     1112.26     1062.09     13.70 o 
   2   4   4      737.93      701.69      9.96 o 
   3   4   4     2027.07     2105.07     35.33 o 
   4   4   4        0.09        2.75      2.64 o 
   5   4   4      422.21      439.87     11.29 o 
   6   4   4      110.14      130.21      8.89 o 
   7   4   4     2266.64     2501.98     90.56 o 
   8   4   4       25.45       25.11      4.48 o 
   9   4   4      125.17      123.22      9.48 o 
  10   4   4      145.74      132.41     11.14 o 
 -11   5   4        0.08        7.71      2.75 o 
 -10   5   4        2.45        8.65      3.37 o 
  -9   5   4      131.90      124.61      9.22 o 
  -8   5   4       50.09       52.51      6.31 o 
  -7   5   4       78.15       74.41      6.05 o 
  -6   5   4       17.36       13.47      2.14 o 
  -5   5   4      665.62      611.31     21.75 o 
  -4   5   4       19.03       12.99      1.98 o 
  -3   5   4      311.58      314.51     13.35 o 
  -2   5   4     1659.97     1555.30     14.69 o 
  -1   5   4     1329.62     1409.28     18.37 o 
   0   5   4      632.73      725.16     11.41 o 
   1   5   4     1067.54     1091.19     18.30 o 
   2   5   4      338.81      368.09      7.26 o 
   3   5   4      179.51      143.75      5.14 o 
   4   5   4      458.69      499.15      9.83 o 
   5   5   4     1314.04     1459.27     26.24 o 
   6   5   4       88.95       93.38      6.27 o 
   7   5   4      308.23      303.93     14.99 o 
   8   5   4        0.47        6.28      3.41 o 
   9   5   4        7.29       11.43      1.90 o 
  10   5   4        1.59        1.55      2.97 o 
 -11   6   4      127.72      135.50     10.45 o 
 -10   6   4        9.22        9.86      2.56 o 
  -9   6   4      267.12      238.68     11.56 o 
  -8   6   4       96.42       94.20      7.60 o 
  -7   6   4       15.43       10.16      3.88 o 
  -6   6   4      135.53      160.47      9.16 o 
  -5   6   4      218.26      213.85      9.34 o 
  -4   6   4      283.30      260.56      6.11 o 
  -3   6   4      138.35      134.43      6.57 o 
  -2   6   4     2733.18     2643.31     27.04 o 
  -1   6   4        5.70        6.00      2.94 o 
   0   6   4      642.05      694.87     12.01 o 
   1   6   4       15.12       14.83      1.36 o 
   2   6   4     4420.65     5306.63     39.00 o 
   3   6   4      523.54      552.26     12.15 o 
   4   6   4       17.90       37.21      4.23 o 
   5   6   4      881.00      942.97     21.88 o 
   6   6   4       93.57      101.30      5.30 o 
   7   6   4        7.67        7.21      1.74 o 
   8   6   4      227.37      208.88     11.71 o 
   9   6   4        1.24        9.45      3.77 o 
  10   6   4       18.22       18.76      3.68 o 
 -11   7   4       70.20       61.02      6.16 o 
 -10   7   4      110.53       94.48      7.98 o 
  -9   7   4      136.94      130.29      8.57 o 
  -8   7   4       39.21       32.15      5.64 o 
  -7   7   4      234.51      224.72     16.17 o 
  -6   7   4      445.49      464.51     23.61 o 
  -5   7   4       20.50       30.20      7.28 o 
  -4   7   4       13.10       10.45      3.61 o 
  -3   7   4      293.39      297.50      7.40 o 
  -2   7   4      107.97       86.09      6.24 o 
  -1   7   4      876.76      954.59     12.74 o 
   0   7   4     2245.25     2391.86     23.58 o 
   1   7   4      193.24      217.26      9.42 o 
   2   7   4       26.27       40.00      3.29 o 
   3   7   4      383.63      393.43     11.03 o 
   4   7   4      546.96      591.05     13.24 o 
   5   7   4      130.94      132.20      6.93 o 
   6   7   4      299.66      335.81     12.72 o 
   7   7   4       56.30       65.00      5.59 o 
   8   7   4       72.06       71.85      5.68 o 
   9   7   4       36.04       30.64      3.99 o 
  10   7   4       73.93       73.16      8.09 o 
 -11   8   4       51.43       47.64      5.83 o 
 -10   8   4       33.22       29.78      3.90 o 
  -9   8   4      113.25      107.12      8.26 o 
  -8   8   4       16.28       13.75      4.48 o 
  -7   8   4        0.54        0.73      2.47 o 
  -6   8   4      260.26      285.86     12.20 o 
  -5   8   4       92.03       81.18      8.03 o 
  -4   8   4      459.29      423.31     15.44 o 
  -3   8   4     1889.50     1981.80     30.66 o 
  -2   8   4      303.54      313.58     19.06 o 
  -1   8   4     2540.59     2611.35     39.28 o 
   0   8   4      483.15      549.11     14.50 o 
   1   8   4      443.57      486.63     13.96 o 
   2   8   4       24.36       36.86      3.37 o 
   3   8   4     1064.48     1207.14     15.98 o 
   4   8   4      115.52      127.17      8.58 o 
   5   8   4        0.24        7.41      2.02 o 
   6   8   4      175.91      179.32      9.27 o 
   7   8   4        4.44        6.56      2.55 o 
   8   8   4        0.21        4.01      1.55 o 
   9   8   4      321.09      319.56     22.28 o 
 -10   9   4      101.47       83.18      7.48 o 
  -9   9   4       15.01       11.24      2.48 o 
  -8   9   4        1.47        7.58      2.23 o 
  -7   9   4        0.19        4.16      2.12 o 
  -6   9   4      193.36      193.82     12.67 o 
  -5   9   4       78.54       85.92      7.75 o 
  -4   9   4      286.16      250.36     12.36 o 
  -3   9   4       14.33        5.70      2.33 o 
  -2   9   4        0.49        4.49      1.83 o 
  -1   9   4      101.20       88.48      4.64 o 
   0   9   4      459.16      459.80     20.26 o 
   1   9   4      166.30      142.32      7.19 o 
   2   9   4       72.37       67.49      5.29 o 
   3   9   4       74.12       80.50      5.01 o 
   4   9   4       31.14       31.14      3.23 o 
   5   9   4       89.22       94.45      6.17 o 
   6   9   4      538.54      530.14     13.88 o 
   7   9   4       86.63       84.12      6.85 o 
   8   9   4        8.70        5.98      3.37 o 
   9   9   4      205.96      199.76     15.57 o 
 -10  10   4        4.34        9.78      2.61 o 
  -9  10   4       98.97       83.26      8.35 o 
  -8  10   4      117.42      116.26      9.46 o 
  -7  10   4        0.92        3.33      1.69 o 
  -6  10   4        0.64       -0.30      3.20 o 
  -5  10   4       12.52       20.57      4.03 o 
  -4  10   4     1262.66     1280.07     21.96 o 
  -3  10   4        5.64        4.93      1.74 o 
  -2  10   4       87.70       85.80      5.46 o 
  -1  10   4     1162.76     1195.95     29.22 o 
   0  10   4       23.47       28.46      4.52 o 
   1  10   4      611.25      613.45     17.43 o 
   2  10   4        1.20        6.51      2.29 o 
   3  10   4      274.28      284.81     13.98 o 
   4  10   4      537.92      573.62     14.80 o 
   5  10   4      982.12      974.66     23.01 o 
   6  10   4       63.43       53.41      4.83 o 
   7  10   4       23.12       26.57      4.04 o 
   8  10   4        8.57        9.15      2.17 o 
   9  10   4        3.63       10.91      2.25 o 
 -10  11   4       53.46       43.92      4.92 o 
  -9  11   4        0.20        7.82      3.28 o 
  -8  11   4       23.46       25.67      3.52 o 
  -7  11   4      106.70      112.13      7.37 o 
  -6  11   4      272.49      299.39     13.30 o 
  -5  11   4        3.83        3.77      5.53 o 
  -4  11   4       46.69       63.22      6.38 o 
  -3  11   4        2.65        3.96      1.68 o 
  -2  11   4      322.55      312.88     10.04 o 
  -1  11   4      470.07      447.04     17.78 o 
   0  11   4       51.53       53.74      5.35 o 
   1  11   4        8.29        9.24      2.92 o 
   2  11   4      227.73      256.78     13.10 o 
   3  11   4        1.42        9.25      3.28 o 
   4  11   4       51.40       55.77      4.68 o 
   5  11   4       12.73       12.11      3.06 o 
   6  11   4       14.22       19.06      3.48 o 
   7  11   4      104.21      103.34      7.55 o 
   8  11   4       18.20       18.03      4.28 o 
   9  11   4       31.48       31.06      4.66 o 
 -10  12   4       29.81       20.45      3.66 o 
  -9  12   4       85.57       80.86      6.35 o 
  -8  12   4        0.20        4.29      3.93 o 
  -7  12   4      445.70      446.63     15.62 o 
  -6  12   4        4.84        4.03      4.74 o 
  -5  12   4        1.30        1.94      4.73 o 
  -4  12   4      118.10      111.54      9.09 o 
  -3  12   4        1.44        8.19      4.63 o 
  -2  12   4       67.01       71.05      5.90 o 
  -1  12   4      896.24      900.67     54.26 o 
   0  12   4       18.33       15.20      4.77 o 
   1  12   4     1877.49     1918.82     28.74 o 
   2  12   4      103.89      119.80      7.40 o 
   3  12   4      109.43      116.35      6.85 o 
   4  12   4       19.07       23.76      3.55 o 
   5  12   4       56.24       43.29      4.11 o 
   6  12   4      168.29      150.36      9.03 o 
   7  12   4      123.87       92.68      8.47 o 
   8  12   4        8.08        9.44      2.42 o 
  -9  13   4       65.79       56.83      5.01 o 
  -8  13   4       78.05       68.31      5.97 o 
  -7  13   4       31.31       23.52      3.09 o 
  -6  13   4       66.62       75.89      8.13 o 
  -5  13   4      112.54       94.73      6.40 o 
  -4  13   4      277.20      288.98     11.44 o 
  -3  13   4      105.51      100.42      8.03 o 
  -2  13   4       51.15       49.30      6.60 o 
  -1  13   4     1022.90     1021.65     33.44 o 
   0  13   4       55.96       63.40     11.05 o 
   1  13   4      109.97      100.26      6.94 o 
   2  13   4       51.16       46.72      5.10 o 
   3  13   4       96.10      105.43      6.99 o 
   4  13   4      604.08      629.77     25.44 o 
   5  13   4      278.96      280.78     14.32 o 
   6  13   4       12.87        7.68      2.87 o 
   7  13   4        5.25        9.75      2.37 o 
   8  13   4       28.52       39.25      7.13 o 
  -9  14   4       21.69       21.21      3.21 o 
  -8  14   4      117.41       93.67      8.35 o 
  -7  14   4        3.10        8.81      1.83 o 
  -6  14   4        3.85       11.76      3.81 o 
  -5  14   4      304.92      309.93     13.18 o 
  -4  14   4      121.66      114.72      7.70 o 
  -3  14   4       39.03       40.89      6.62 o 
  -2  14   4       25.59       25.65      4.63 o 
  -1  14   4      199.54      159.89      9.21 o 
   0  14   4      221.23      210.87     15.06 o 
   1  14   4       28.86       36.45      7.29 o 
   2  14   4      547.32      530.19     18.18 o 
   3  14   4       18.47       14.60      3.57 o 
   4  14   4       32.09       25.02      5.85 o 
   5  14   4      137.42      123.24      8.52 o 
   6  14   4       51.33       46.35      6.20 o 
   7  14   4        0.56        6.54      3.65 o 
  -8  15   4       15.89       14.14      3.25 o 
  -7  15   4       18.36       17.82      3.61 o 
  -6  15   4      156.13      156.41     11.62 o 
  -5  15   4        0.96        6.75      2.71 o 
  -4  15   4       66.79       72.64      8.75 o 
  -3  15   4     1569.88     1537.83     25.19 o 
  -2  15   4      135.51      134.59     12.63 o 
  -1  15   4       74.61       63.24      8.46 o 
   0  15   4       12.61       18.39      4.25 o 
   1  15   4      149.23      160.76     10.75 o 
   2  15   4        2.63        0.58      3.36 o 
   3  15   4       13.03       14.03      5.65 o 
   4  15   4       40.03       56.84     11.55 o 
   5  15   4       19.26       21.71      4.29 o 
   6  15   4      101.09      103.22      9.85 o 
   7  15   4      167.92      173.34     17.93 o 
  -8  16   4        4.06        9.68      2.02 o 
  -7  16   4      130.09      118.39      7.21 o 
  -6  16   4        0.23       11.56      2.67 o 
  -5  16   4      566.41      577.69     23.79 o 
  -4  16   4        0.60        4.52      6.35 o 
  -3  16   4      271.05      287.77     14.17 o 
  -2  16   4       44.53       51.52     10.13 o 
  -1  16   4      243.49      231.72     12.27 o 
   0  16   4     1437.31     1502.14     76.41 o 
   1  16   4        0.41        7.59      4.64 o 
   2  16   4      688.02      726.04     20.53 o 
   3  16   4       15.94       22.05      3.80 o 
   4  16   4       40.82       57.55      7.08 o 
   5  16   4       39.77       29.98      5.65 o 
   6  16   4       19.81        6.06      7.07 o 
  -7  17   4       29.95       31.71      4.58 o 
  -6  17   4       31.43       31.16      4.21 o 
  -5  17   4        7.89        7.65      2.05 o 
  -4  17   4      205.23      181.41      9.25 o 
  -3  17   4      183.26      162.10     12.11 o 
  -2  17   4       53.00       53.79      7.96 o 
  -1  17   4      120.71      105.51     11.58 o 
   0  17   4      106.36      112.08     10.56 o 
   1  17   4        8.84       17.15      3.58 o 
   2  17   4      276.59      277.86     17.39 o 
   3  17   4        4.28        0.40      2.90 o 
   4  17   4       74.87       75.83      8.65 o 
   5  17   4        3.33       11.77      3.04 o 
   6  17   4        0.13        6.27      6.44 o 
  -6  18   4      359.62      397.05     13.39 o 
  -5  18   4        2.08        1.49      1.60 o 
  -4  18   4        0.21        1.24      1.88 o 
  -3  18   4       77.50       50.32      7.68 o 
  -2  18   4        1.03        6.04      5.07 o 
  -1  18   4       15.44       12.47      6.01 o 
   0  18   4       19.72       14.87      4.05 o 
   1  18   4       30.45       12.78      6.29 o 
   2  18   4       39.20       43.94      8.95 o 
   3  18   4       39.35       35.36      6.05 o 
   4  18   4      216.02      228.13     17.55 o 
   5  18   4       23.21       19.64      4.72 o 
  -5  19   4       31.40       21.18      3.87 o 
  -4  19   4       82.58       87.60      7.95 o 
  -3  19   4      115.81      118.49     10.18 o 
  -2  19   4        1.01       13.44      3.92 o 
  -1  19   4       14.05       13.64      5.33 o 
   0  19   4       11.01        9.75      6.42 o 
   1  19   4        4.77       11.46      4.80 o 
   2  19   4        7.89       10.70      5.50 o 
   3  19   4        0.51       13.41      8.02 o 
   4  19   4        9.13       12.86      4.52 o 
  -4  20   4        0.00        7.78      4.27 o 
  -3  20   4       11.17        8.83      3.22 o 
  -2  20   4      156.37      164.09     13.03 o 
  -1  20   4       59.21       55.96     10.52 o 
   0  20   4       41.32       33.84      6.14 o 
   1  20   4        7.32        7.48      4.92 o 
   2  20   4       18.87       26.00      8.05 o 
   3  20   4      120.25      121.86     10.52 o 
  -2  21   4       33.48       32.98      6.56 o 
  -1  21   4      118.70      104.30     10.85 o 
   0  21   4        0.23        0.70      4.89 o 
   1  21   4       15.80       15.02      4.19 o 
 -11   1   5        0.36        8.67      4.08 o 
 -10   1   5       22.82       25.51      4.13 o 
  -9   1   5       59.24       60.71      5.43 o 
  -8   1   5        2.96        8.97      2.59 o 
  -7   1   5        2.05        9.31      2.87 o 
  -6   1   5       15.40       18.54      3.77 o 
  -5   1   5     1325.10     1392.56     23.91 o 
  -4   1   5     1247.72     1267.30     36.52 o 
  -3   1   5     2323.15     2435.31     22.65 o 
  -1   1   5     2385.29     2408.86     45.52 o 
   0   1   5     4091.62     3848.34     39.71 o 
   1   1   5      146.88      132.41      6.36 o 
   2   1   5       18.81       29.56      2.32 o 
   3   1   5       69.24       54.68      5.97 o 
   4   1   5       50.29       37.77      5.42 o 
   5   1   5      131.13      142.38     13.56 o 
   6   1   5      293.06      347.92     26.66 o 
   7   1   5       55.58       63.71      8.99 o 
   8   1   5        7.60       19.01      4.62 o 
   9   1   5       33.88       30.16      5.37 o 
  10   1   5       49.26       60.18      7.15 o 
 -11   2   5       56.09       51.28      7.94 o 
 -10   2   5       31.60       27.66      6.25 o 
  -9   2   5       39.29       45.24      5.01 o 
  -8   2   5        0.43        2.60      2.00 o 
  -7   2   5      102.25      122.46      8.66 o 
  -6   2   5      558.10      597.84     16.09 o 
  -5   2   5      340.55      288.89     11.66 o 
  -4   2   5     1507.51     1490.74     16.50 o 
  -3   2   5       10.74        9.01      1.82 o 
  -2   2   5     6885.25     7495.08     67.37 o 
  -1   2   5      427.92      454.03     10.60 o 
   0   2   5     4621.13     4755.58     51.02 o 
   1   2   5       14.77       13.57      1.71 o 
   2   2   5     1207.61     1427.67     59.51 o 
   3   2   5      580.91      618.44     12.20 o 
   4   2   5      552.87      615.20     15.29 o 
   5   2   5      268.33      265.89     24.13 o 
   6   2   5       60.84       52.72      9.73 o 
   7   2   5       38.54       53.37      6.54 o 
   8   2   5      104.94      120.07     12.74 o 
   9   2   5       38.03       45.87      7.32 o 
  10   2   5        0.58       10.24      3.04 o 
 -11   3   5        0.09        7.45      2.63 o 
 -10   3   5       26.71       23.14      3.75 o 
  -9   3   5       57.63       62.25      6.34 o 
  -8   3   5      250.87      280.93     13.92 o 
  -7   3   5      165.38      164.35      9.91 o 
  -6   3   5     1471.32     1486.84     22.09 o 
  -5   3   5        8.81        6.18      4.09 o 
  -4   3   5      185.61      165.78      6.98 o 
  -3   3   5      493.10      472.55      9.41 o 
  -2   3   5      106.76      105.56      5.90 o 
  -1   3   5      837.46      834.22     13.79 o 
   0   3   5     1459.25     1447.45     24.61 o 
   1   3   5     2987.18     3440.35     39.38 o 
   2   3   5     5476.52     5775.79     85.09 o 
   3   3   5      833.44      969.36     30.73 o 
   4   3   5      465.04      486.57     18.41 o 
   5   3   5       79.55       71.59      6.11 o 
   6   3   5       45.33       48.55      5.12 o 
   7   3   5        0.20        5.18      1.64 o 
   8   3   5       43.57       37.69      5.49 o 
   9   3   5       42.81       44.60      5.57 o 
  10   3   5       16.69       18.15      4.42 o 
 -11   4   5       12.09       10.33      3.00 o 
 -10   4   5      100.61       95.96      9.78 o 
  -9   4   5        0.76        2.58      3.08 o 
  -8   4   5      282.48      265.45     10.81 o 
  -7   4   5      100.92      110.95     15.43 o 
  -6   4   5      214.28      187.70     11.37 o 
  -5   4   5        0.54        2.31      3.62 o 
  -4   4   5        4.26        4.88      0.81 o 
  -3   4   5        0.37        0.94      0.80 o 
  -2   4   5      449.76      428.39     11.98 o 
  -1   4   5     1310.56     1425.14     15.48 o 
   0   4   5       59.38       56.65      5.24 o 
   1   4   5       17.23       22.69      4.55 o 
   2   4   5     1123.95     1103.58     14.56 o 
   3   4   5     1142.94     1245.37     18.22 o 
   4   4   5      131.64      134.86      6.61 o 
   5   4   5       75.69       50.77      7.55 o 
   6   4   5      234.41      234.20     11.93 o 
   7   4   5        4.59        8.58      2.58 o 
   8   4   5        2.29        1.78      2.06 o 
   9   4   5       60.24       64.07     12.31 o 
  10   4   5       29.88       35.18      5.82 o 
 -11   5   5      103.57      104.33     12.02 o 
 -10   5   5       38.11       28.84      4.58 o 
  -9   5   5        7.93        9.35      3.39 o 
  -8   5   5       84.01       84.49      9.51 o 
  -7   5   5       91.05       96.24      7.27 o 
  -6   5   5      657.54      640.67     22.14 o 
  -5   5   5      739.38      684.11     15.99 o 
  -4   5   5        2.26        2.93      1.70 o 
  -3   5   5       23.98       35.90      2.55 o 
  -2   5   5      184.50      180.15      9.94 o 
  -1   5   5       20.42       34.14      2.93 o 
   0   5   5      249.81      287.25     10.78 o 
   1   5   5      961.79      980.23     19.14 o 
   2   5   5       98.26       94.98      7.98 o 
   3   5   5       81.13       86.42      5.99 o 
   4   5   5      460.64      471.44     13.08 o 
   5   5   5        0.32        6.56      4.21 o 
   6   5   5        0.09        3.22      1.99 o 
   7   5   5      114.40      102.67      6.66 o 
   8   5   5        8.81        7.80      2.10 o 
   9   5   5        2.95        7.62      2.83 o 
  10   5   5        0.02        4.51      2.96 o 
 -11   6   5        7.81        5.98      2.62 o 
 -10   6   5      128.21      134.36     14.43 o 
  -9   6   5        6.30       15.01      6.26 o 
  -8   6   5       96.04       87.20      7.91 o 
  -7   6   5        3.74        2.06      1.82 o 
  -6   6   5      226.84      199.70     20.62 o 
  -5   6   5      114.94       96.46      8.74 o 
  -4   6   5      196.06      172.40      8.92 o 
  -3   6   5      747.07      783.67     13.32 o 
  -2   6   5        2.72        4.22      1.40 o 
  -1   6   5     1562.99     1579.33     23.66 o 
   0   6   5      301.80      333.25     11.01 o 
   1   6   5     1506.13     1576.40     29.59 o 
   2   6   5      113.56      129.04      9.78 o 
   3   6   5        0.00        2.70      2.16 o 
   4   6   5     1551.27     1690.56     31.97 o 
   5   6   5      712.09      736.03     17.62 o 
   6   6   5       93.37       88.73      7.26 o 
   7   6   5       22.74       24.58      2.97 o 
   8   6   5       78.62       76.83      7.03 o 
   9   6   5       27.48       28.96      4.22 o 
 -11   7   5       15.13       14.38      2.54 o 
 -10   7   5       36.62       35.13      4.90 o 
  -9   7   5      162.54      168.52     10.35 o 
  -8   7   5        0.17        9.37      6.88 o 
  -7   7   5      209.96      209.02      8.98 o 
  -6   7   5       12.51        9.24      5.26 o 
  -5   7   5      944.20      972.15     23.13 o 
  -4   7   5       67.56       59.63      4.65 o 
  -3   7   5      681.12      605.07     11.00 o 
  -2   7   5     1387.81     1428.86     23.34 o 
  -1   7   5       50.65       74.40      4.94 o 
   0   7   5      301.10      276.99     10.61 o 
   1   7   5      528.77      582.33     12.07 o 
   2   7   5        7.20        7.12      2.06 o 
   3   7   5       26.69       28.65      3.72 o 
   4   7   5        9.64       10.18      1.91 o 
   5   7   5       35.72       31.39      4.69 o 
   6   7   5      784.35      832.88     28.47 o 
   7   7   5      127.04      121.60      7.93 o 
   8   7   5      163.28      168.49     13.19 o 
   9   7   5        7.92        8.42      2.79 o 
 -11   8   5        9.92        7.10      2.55 o 
 -10   8   5       70.09       62.14      6.44 o 
  -9   8   5       10.18        7.29      2.44 o 
  -8   8   5      255.07      236.53     10.31 o 
  -7   8   5      744.30      732.54     17.22 o 
  -6   8   5       58.16       77.89      6.70 o 
  -5   8   5      113.08      107.69      8.36 o 
  -4   8   5      217.73      213.97      8.30 o 
  -3   8   5     1331.13     1332.60     18.10 o 
  -2   8   5       43.55       40.39      3.01 o 
  -1   8   5      753.25      703.71     20.04 o 
   0   8   5      309.09      274.10     13.89 o 
   1   8   5       35.57       50.87      4.69 o 
   2   8   5       53.33       58.12      5.00 o 
   3   8   5        1.75        6.49      2.56 o 
   4   8   5      116.78      109.43      6.21 o 
   5   8   5      302.85      281.04     12.74 o 
   6   8   5      212.46      220.49     11.02 o 
   7   8   5       83.25       69.51      6.25 o 
   8   8   5       64.65       59.09      9.16 o 
   9   8   5       10.38        6.28      6.61 o 
 -10   9   5       48.15       49.54      5.82 o 
  -9   9   5        2.94        2.58      1.95 o 
  -8   9   5       51.37       51.97      6.30 o 
  -7   9   5        7.57       14.11      5.11 o 
  -6   9   5      480.45      485.17     20.33 o 
  -5   9   5      556.27      551.54     25.52 o 
  -4   9   5       84.04       78.97      8.08 o 
  -3   9   5        2.28       -0.57      1.91 o 
  -2   9   5       66.16       80.88      6.54 o 
  -1   9   5      162.35      155.69     11.73 o 
   0   9   5      788.19      801.35     17.60 o 
   1   9   5      314.40      343.64     17.77 o 
   2   9   5        4.38        3.39      1.47 o 
   3   9   5      354.89      380.69      8.76 o 
   4   9   5      526.79      501.92     19.27 o 
   5   9   5      146.55      133.36      7.85 o 
   6   9   5        5.26        3.77      1.82 o 
   7   9   5      206.45      184.80     10.64 o 
   8   9   5       20.61       14.05      2.32 o 
   9   9   5       55.47       52.22      5.85 o 
 -10  10   5        0.00        6.81      1.79 o 
  -9  10   5      244.41      234.54     11.26 o 
  -8  10   5      321.01      327.03     11.84 o 
  -7  10   5        0.16        6.32      3.25 o 
  -6  10   5     1003.23     1022.20     28.50 o 
  -5  10   5      477.46      499.23     20.19 o 
  -4  10   5      474.08      474.92     16.68 o 
  -3  10   5       68.61       66.73      9.11 o 
  -2  10   5        2.29        8.71      3.00 o 
  -1  10   5        1.72        2.32      4.12 o 
   0  10   5        6.31        8.31      4.81 o 
   1  10   5        4.78        8.20      3.75 o 
   2  10   5       39.07       30.78      3.36 o 
   3  10   5       52.83       58.45      5.38 o 
   4  10   5       27.76       14.45      4.60 o 
   5  10   5       18.06        9.84      1.75 o 
   6  10   5      543.35      560.23     11.97 o 
   7  10   5        8.19        6.62      2.40 o 
   8  10   5      175.99      182.80      8.05 o 
   9  10   5        4.18        5.17      2.82 o 
 -10  11   5       23.13       18.30      6.56 o 
  -9  11   5      139.83      147.05      7.07 o 
  -8  11   5        5.95        6.98      3.21 o 
  -7  11   5       45.09       42.84      4.43 o 
  -6  11   5       21.01       29.22      4.08 o 
  -5  11   5      177.77      192.48     10.54 o 
  -4  11   5      752.31      726.30     33.18 o 
  -3  11   5        2.93        4.89      3.90 o 
  -2  11   5      132.66      139.47      7.52 o 
  -1  11   5      471.76      457.72     14.40 o 
   0  11   5       13.73       10.98      3.03 o 
   1  11   5      328.42      367.74     19.85 o 
   2  11   5       90.33       87.98      7.99 o 
   3  11   5      163.49      155.47      9.58 o 
   4  11   5       58.59       48.75      5.22 o 
   5  11   5      568.24      551.50     15.94 o 
   6  11   5        9.66        9.25      2.58 o 
   7  11   5        0.58        9.37      1.93 o 
   8  11   5      327.16      333.27     16.18 o 
  -9  12   5       56.10       48.50      5.03 o 
  -8  12   5       64.04       74.79      6.64 o 
  -7  12   5       95.37       96.67      7.77 o 
  -6  12   5      139.49      139.91     10.22 o 
  -5  12   5      204.67      213.02     11.50 o 
  -4  12   5      244.92      233.57     11.08 o 
  -3  12   5       97.37       90.90      6.91 o 
  -2  12   5        1.23        1.62      6.49 o 
  -1  12   5      124.57      149.39     10.31 o 
   0  12   5      108.24      100.39      7.13 o 
   1  12   5     1003.47      974.10     39.20 o 
   2  12   5      196.92      181.28      9.38 o 
   3  12   5      142.71      154.27      7.79 o 
   4  12   5      308.44      360.17     16.50 o 
   5  12   5       51.32       58.13      6.09 o 
   6  12   5       57.67       51.05      7.55 o 
   7  12   5       34.21       24.57      4.66 o 
   8  12   5       84.06       90.20      9.53 o 
  -9  13   5       20.67       24.58      3.38 o 
  -8  13   5       15.47       18.79      2.86 o 
  -7  13   5       39.36       36.73      5.04 o 
  -6  13   5      313.95      274.24     12.33 o 
  -5  13   5      110.43      127.24      8.81 o 
  -4  13   5      134.09      119.05      8.62 o 
  -3  13   5       90.68      112.69      7.57 o 
  -2  13   5       33.16       25.78      4.01 o 
  -1  13   5       93.71      103.01      8.80 o 
   0  13   5      368.42      376.61     13.69 o 
   1  13   5       41.87       49.21      7.50 o 
   2  13   5        8.30        4.41      1.99 o 
   3  13   5       29.66       19.50      3.07 o 
   4  13   5       62.22       52.93      7.85 o 
   5  13   5       80.91       81.89      9.10 o 
   6  13   5       29.73       16.92      2.75 o 
   7  13   5       91.37       82.69     13.52 o 
   8  13   5        2.30        6.76      2.47 o 
  -9  14   5        0.60        6.51      2.67 o 
  -8  14   5      166.35      171.69      8.65 o 
  -7  14   5      112.21      106.45      8.88 o 
  -6  14   5      369.97      372.56     15.46 o 
  -5  14   5      422.47      397.38     34.63 o 
  -4  14   5      310.76      312.59     13.30 o 
  -3  14   5       59.26       34.54      5.50 o 
  -2  14   5      298.98      296.85     12.55 o 
  -1  14   5        7.65        5.67      2.67 o 
   0  14   5       41.78       29.15      6.04 o 
   1  14   5       45.03       39.29      5.63 o 
   2  14   5        6.97       17.74      3.18 o 
   3  14   5        1.66       13.86      2.55 o 
   4  14   5      239.84      230.08     12.13 o 
   5  14   5      227.65      250.28     16.60 o 
   6  14   5       35.55       36.93      7.24 o 
   7  14   5       16.36       13.17      2.74 o 
  -8  15   5       11.22       13.79      2.89 o 
  -7  15   5      407.13      446.46     16.23 o 
  -6  15   5       12.36       16.23      3.21 o 
  -5  15   5        1.30        3.42      2.42 o 
  -4  15   5        0.49        4.64      3.86 o 
  -3  15   5       19.20       24.78      3.32 o 
  -2  15   5       16.72       14.13      9.27 o 
  -1  15   5      324.65      319.69     22.49 o 
   0  15   5       63.50       69.90      8.41 o 
   1  15   5       59.72       54.85      7.19 o 
   2  15   5       71.26       80.16      7.34 o 
   3  15   5      104.77      116.08      9.40 o 
   4  15   5        0.40        7.24      5.30 o 
   5  15   5      288.44      288.77     22.16 o 
   6  15   5       12.37       15.97      3.63 o 
   7  15   5      107.59      111.60      9.08 o 
  -7  16   5      130.78      127.62      9.90 o 
  -6  16   5        0.19        6.45      2.84 o 
  -5  16   5       46.38       48.32      5.51 o 
  -4  16   5      102.36       91.15      9.41 o 
  -3  16   5        1.05        6.11      7.79 o 
  -2  16   5        2.07       -0.15      3.95 o 
  -1  16   5       39.95       23.45      9.16 o 
   0  16   5        8.59       11.08      6.33 o 
   1  16   5      314.82      297.15     19.95 o 
   2  16   5       33.82       33.06      9.72 o 
   3  16   5      127.11      130.51      9.13 o 
   4  16   5       10.85        9.95      3.83 o 
   5  16   5        1.37       11.07      5.11 o 
   6  16   5       16.05       10.81      3.14 o 
  -7  17   5      225.35      215.19     14.07 o 
  -6  17   5       58.06       56.49      6.49 o 
  -5  17   5       29.57       37.10      4.92 o 
  -4  17   5      376.47      362.05     10.85 o 
  -3  17   5       19.63       18.33      3.94 o 
  -2  17   5       41.74       58.23     12.56 o 
  -1  17   5       99.59      103.93     10.59 o 
   0  17   5        4.47        5.97      4.24 o 
   1  17   5       40.21       50.58      6.40 o 
   2  17   5      140.86      160.09     14.31 o 
   3  17   5       29.23       35.20      7.27 o 
   4  17   5      320.53      340.05     19.95 o 
   5  17   5       14.09       15.82      4.66 o 
  -6  18   5       14.57       15.48      4.40 o 
  -5  18   5       63.35       63.29      6.65 o 
  -4  18   5        8.41       13.40      4.78 o 
  -3  18   5       41.00       54.46      7.64 o 
  -2  18   5      131.00      111.97     14.27 o 
  -1  18   5        2.12        9.73      6.13 o 
   0  18   5        0.39        7.83      6.83 o 
   1  18   5        1.16        8.99      6.14 o 
   2  18   5       58.67       36.23      6.18 o 
   3  18   5       23.75       22.30      4.13 o 
   4  18   5       40.15       37.59      8.71 o 
  -5  19   5        0.18       13.67      9.65 o 
  -4  19   5      526.98      584.40     23.55 o 
  -3  19   5      107.56       95.95     12.84 o 
  -2  19   5        0.74        2.44      3.23 o 
  -1  19   5       10.97        6.37      4.66 o 
   0  19   5        4.22        4.45      3.58 o 
   1  19   5      324.20      322.93     26.29 o 
   2  19   5        3.73       19.23      6.21 o 
   3  19   5      216.49      209.11     18.74 o 
  -3  20   5       18.27       20.52      6.30 o 
  -2  20   5       59.70       53.97      7.59 o 
  -1  20   5       71.25       64.24      8.71 o 
   0  20   5        2.66        2.36      4.12 o 
   1  20   5       93.07       84.62      9.37 o 
   2  20   5        0.66       10.94      3.55 o 
 -11   0   6      258.21      231.97     39.66 o 
 -10   0   6        5.88        6.91      2.57 o 
  -9   0   6      117.87      131.18     12.50 o 
  -8   0   6       13.92       15.35      9.83 o 
  -7   0   6       14.76       21.86      6.39 o 
  -6   0   6      507.14      537.01     43.05 o 
  -5   0   6      873.58      921.20     44.03 o 
  -4   0   6      137.44      125.45     15.46 o 
  -3   0   6     5192.12     5215.36     55.90 o 
  -2   0   6       49.25       41.93      3.94 o 
  -1   0   6     2312.21     2437.87     21.79 o 
   0   0   6     1239.91     1388.24     23.44 o 
   1   0   6       84.56      105.87      8.82 o 
   2   0   6     3887.20     4134.38     30.43 o 
   3   0   6      637.55      656.09     16.23 o 
   4   0   6     1080.86     1204.64     36.14 o 
   5   0   6       10.58       29.27      6.90 o 
   6   0   6        7.20       11.34      6.37 o 
   7   0   6       13.98       25.06      6.57 o 
   8   0   6        3.02        8.06      3.13 o 
   9   0   6       30.25       36.12     10.79 o 
  10   0   6        1.44       20.96      7.60 o 
 -11   1   6       84.26       88.67     10.86 o 
 -10   1   6       33.57       22.07      4.16 o 
  -9   1   6      245.82      274.21     14.25 o 
  -8   1   6     1176.48     1215.97     30.98 o 
  -7   1   6      199.60      203.77     12.98 o 
  -6   1   6      410.69      405.80     14.17 o 
  -5   1   6      987.69      997.80     39.38 o 
  -4   1   6      277.67      287.83     17.83 o 
  -3   1   6     2519.94     2560.72     43.97 o 
  -2   1   6      120.59      141.43      5.65 o 
  -1   1   6     1111.19     1125.25     14.07 o 
   0   1   6      906.69      921.17     13.68 o 
   1   1   6      323.49      366.61     12.06 o 
   2   1   6       53.73       44.72      6.85 o 
   3   1   6      346.39      370.15     16.66 o 
   4   1   6        7.27        2.72      2.46 o 
   5   1   6        1.62        8.00      3.95 o 
   6   1   6       10.32       18.67      6.92 o 
   7   1   6       72.83       85.45      8.98 o 
   8   1   6       17.76       17.86      3.44 o 
   9   1   6       11.43       28.71      5.64 o 
  10   1   6        2.53        9.03      3.20 o 
 -11   2   6        4.51       10.48      4.58 o 
 -10   2   6        3.52        7.64      3.10 o 
  -9   2   6        9.82       14.33      2.27 o 
  -8   2   6      163.22      196.19     12.25 o 
  -7   2   6      101.51      111.44      7.55 o 
  -6   2   6     2202.54     2341.29     35.65 o 
  -5   2   6      154.90      153.95     11.41 o 
  -4   2   6       22.18       19.25      3.55 o 
  -3   2   6     2079.74     2143.52     26.27 o 
  -2   2   6      174.01      176.09      7.57 o 
  -1   2   6       12.52        5.22      1.48 o 
   0   2   6     3743.98     3877.69     28.78 o 
   1   2   6      525.07      596.41     14.63 o 
   2   2   6      339.41      322.81      8.20 o 
   3   2   6      276.56      290.77     13.88 o 
   4   2   6      435.59      457.62     13.48 o 
   5   2   6       21.34       19.14      4.54 o 
   6   2   6      268.74      277.59     30.58 o 
   7   2   6       32.27       30.10      5.18 o 
   8   2   6       32.92       47.12      6.44 o 
   9   2   6       11.21       20.78      7.64 o 
  10   2   6       11.49       14.33      3.73 o 
 -11   3   6      131.43      120.92     14.85 o 
 -10   3   6      646.79      688.87     17.41 o 
  -9   3   6        0.04        0.26      3.24 o 
  -8   3   6       68.88       56.86      5.79 o 
  -7   3   6      798.17      781.15     25.13 o 
  -6   3   6      139.37      122.79      8.83 o 
  -5   3   6      158.12      142.08      8.10 o 
  -4   3   6       10.67        6.60      2.38 o 
  -3   3   6        7.81        2.61      3.93 o 
  -2   3   6     1538.47     1551.19     35.23 o 
  -1   3   6       91.34       82.57      4.90 o 
   0   3   6      952.85      981.36     13.85 o 
   1   3   6       17.25       15.14      4.58 o 
   2   3   6      312.69      303.90      8.87 o 
   3   3   6      193.72      200.43      7.51 o 
   4   3   6       26.37       30.30      5.42 o 
   5   3   6       23.53       20.61      3.66 o 
   6   3   6        1.50        5.61      4.02 o 
   7   3   6       70.11       74.63     11.65 o 
   8   3   6       24.03       37.29      5.14 o 
   9   3   6        5.60        5.82      7.20 o 
 -11   4   6        8.63       12.63      4.39 o 
 -10   4   6       39.41       40.42      5.33 o 
  -9   4   6        6.23        7.78      2.96 o 
  -8   4   6        6.06       10.01      2.22 o 
  -7   4   6      875.78      833.91     25.88 o 
  -6   4   6        1.94        3.15      5.94 o 
  -5   4   6     1044.34     1037.50     24.95 o 
  -4   4   6      702.96      678.80     15.12 o 
  -3   4   6      627.18      626.42     13.98 o 
  -2   4   6      686.37      609.98     24.10 o 
  -1   4   6     1750.19     1778.18     18.86 o 
   0   4   6        1.60        3.70      3.28 o 
   1   4   6       18.51       21.03      2.41 o 
   2   4   6      110.79       93.92      9.41 o 
   3   4   6       35.96       37.45      4.75 o 
   4   4   6      347.23      372.56     12.20 o 
   5   4   6        1.31        8.07      2.86 o 
   6   4   6      300.11      325.32     14.37 o 
   7   4   6       47.81       56.08      6.78 o 
   8   4   6      194.03      240.11     10.62 o 
   9   4   6        0.08        9.55      2.89 o 
 -11   5   6       66.84       55.96      6.31 o 
 -10   5   6       31.38       31.31      4.02 o 
  -9   5   6       72.02       75.85      8.07 o 
  -8   5   6      263.65      245.98     19.28 o 
  -7   5   6      181.00      164.53      8.48 o 
  -6   5   6      503.35      491.33     18.56 o 
  -5   5   6       13.56       11.07      1.77 o 
  -4   5   6      343.61      342.81     12.86 o 
  -3   5   6       62.77       71.09      4.83 o 
  -2   5   6     1279.58     1361.79     18.68 o 
  -1   5   6     2117.63     2301.75     22.08 o 
   0   5   6     1354.08     1483.94     23.60 o 
   1   5   6      222.59      222.35     13.38 o 
   2   5   6     3277.41     3643.81     56.80 o 
   3   5   6      551.94      587.22     23.52 o 
   4   5   6       31.38       37.15      4.66 o 
   5   5   6      169.31      170.62     11.56 o 
   6   5   6       72.07       71.33      5.45 o 
   7   5   6        7.80        7.10      2.34 o 
   8   5   6       14.78       15.67      4.21 o 
   9   5   6        0.49        7.37      2.26 o 
 -11   6   6        6.12       11.35      2.96 o 
 -10   6   6        8.82        9.76      3.80 o 
  -9   6   6       80.17       79.88     11.30 o 
  -8   6   6        6.07       10.87      2.14 o 
  -7   6   6      107.80       98.37      6.45 o 
  -6   6   6        1.61        6.67      3.87 o 
  -5   6   6      100.70       93.37      5.72 o 
  -4   6   6       62.88       63.01      4.46 o 
  -3   6   6       40.58       51.26      4.35 o 
  -2   6   6       52.66       60.49      3.77 o 
  -1   6   6        1.51        6.00      1.84 o 
   0   6   6      152.61      188.44     15.30 o 
   1   6   6      100.85      120.63      7.86 o 
   2   6   6       23.53       18.22      5.56 o 
   3   6   6        8.96        8.51      2.39 o 
   4   6   6       25.05       32.92      4.30 o 
   5   6   6       77.64       90.46      7.48 o 
   6   6   6      591.88      631.27     15.32 o 
   7   6   6       91.04       92.19      8.48 o 
   8   6   6       47.53       41.80      5.23 o 
   9   6   6       14.37       15.07      4.01 o 
 -11   7   6       26.75       22.87      3.72 o 
 -10   7   6       72.12       53.99      5.79 o 
  -9   7   6      188.64      181.80      9.69 o 
  -8   7   6      335.84      322.94     14.46 o 
  -7   7   6     1305.59     1315.59     30.39 o 
  -6   7   6        3.45        6.04      3.10 o 
  -5   7   6     1617.38     1610.75     30.42 o 
  -4   7   6        5.36        5.54      1.44 o 
  -3   7   6       19.94       30.78      3.35 o 
  -2   7   6      528.14      556.79     15.56 o 
  -1   7   6       86.54       79.14      6.54 o 
   0   7   6      370.02      433.97     14.15 o 
   1   7   6      344.83      308.98     22.29 o 
   2   7   6      464.66      503.33     13.77 o 
   3   7   6        1.64        0.71      8.80 o 
   4   7   6      697.67      712.89     21.50 o 
   5   7   6       86.38       86.11      5.68 o 
   6   7   6       63.37       66.34      5.51 o 
   7   7   6      140.23      131.44     10.85 o 
   8   7   6       70.59       62.12      5.05 o 
   9   7   6        2.34        7.44      5.35 o 
 -11   8   6        3.33        6.83      2.64 o 
 -10   8   6        0.36        6.42      2.52 o 
  -9   8   6       14.56       14.80      3.68 o 
  -8   8   6        3.53        4.49      3.74 o 
  -7   8   6        1.19        5.61      3.19 o 
  -6   8   6     1297.58     1276.29     41.08 o 
  -5   8   6     1904.18     1993.03     43.15 o 
  -4   8   6      461.37      440.69     15.20 o 
  -3   8   6        0.19        4.04      2.94 o 
  -2   8   6      551.73      545.00     12.93 o 
  -1   8   6      204.24      185.93      9.90 o 
   0   8   6      101.90       94.18      7.15 o 
   1   8   6     1044.66     1112.02     19.06 o 
   2   8   6        3.58       10.94      5.42 o 
   3   8   6       74.87       81.26      7.21 o 
   4   8   6        7.31        7.06      4.36 o 
   5   8   6       55.21       48.48      5.26 o 
   6   8   6      144.53      160.71      7.74 o 
   7   8   6       57.16       49.87      4.83 o 
   8   8   6        6.45       10.51      2.90 o 
   9   8   6      121.71      108.81      8.04 o 
 -10   9   6        0.38       11.74      2.97 o 
  -9   9   6       79.87       81.70      7.37 o 
  -8   9   6       18.36       18.68      2.84 o 
  -7   9   6       30.18       23.62      3.67 o 
  -6   9   6       13.23        8.26      4.45 o 
  -5   9   6       27.33       33.09      6.64 o 
  -4   9   6       13.40       14.76      2.56 o 
  -3   9   6      925.62      931.89     20.66 o 
  -2   9   6      428.08      394.31     14.26 o 
  -1   9   6       22.01       17.44      2.40 o 
   0   9   6     1093.13     1057.13     21.45 o 
   1   9   6      263.06      290.77     14.16 o 
   2   9   6        0.50        3.71      4.00 o 
   3   9   6       22.02       29.09      5.73 o 
   4   9   6        4.10        6.04      2.51 o 
   5   9   6        5.22        3.80      2.68 o 
   6   9   6        3.07        6.00      2.13 o 
   7   9   6        7.94       13.31      3.60 o 
   8   9   6        0.02        2.80      1.79 o 
 -10  10   6       42.89       42.43      4.81 o 
  -9  10   6       27.35       39.06      6.08 o 
  -8  10   6       14.54       11.82      4.39 o 
  -7  10   6        0.23        4.62      2.56 o 
  -6  10   6      194.78      194.08      8.32 o 
  -5  10   6      406.82      390.63     20.54 o 
  -4  10   6     1037.15     1057.41     18.12 o 
  -3  10   6      371.19      367.13      8.82 o 
  -2  10   6       33.95       37.09     11.12 o 
  -1  10   6      214.04      225.35     14.17 o 
   0  10   6      431.49      419.90     17.24 o 
   1  10   6     1088.40     1138.14     20.85 o 
   2  10   6       35.49       29.16      6.80 o 
   3  10   6       31.17       24.28      5.83 o 
   4  10   6     1071.92     1148.23     30.14 o 
   5  10   6       94.08       77.98      6.61 o 
   6  10   6      122.05      122.90      8.89 o 
   7  10   6       53.66       49.52      6.38 o 
   8  10   6       24.29       23.07      3.37 o 
 -10  11   6        1.38        7.45      3.02 o 
  -9  11   6        1.30        5.14      1.63 o 
  -8  11   6      124.55      128.74      7.70 o 
  -7  11   6       62.54       70.80     10.64 o 
  -6  11   6      155.63      137.52     11.59 o 
  -5  11   6      260.42      230.43     12.67 o 
  -4  11   6       49.78       43.89      6.75 o 
  -3  11   6       71.25       68.33      6.47 o 
  -2  11   6       58.49       62.76      5.56 o 
  -1  11   6      154.90      147.96      6.49 o 
   0  11   6      454.96      488.83     23.31 o 
   1  11   6       70.38       89.16      7.39 o 
   2  11   6      293.51      292.38     16.57 o 
   3  11   6      122.34      123.53     14.75 o 
   4  11   6        1.04        5.74      3.14 o 
   5  11   6      112.60      111.47      9.74 o 
   6  11   6       83.20       88.06      8.21 o 
   7  11   6      185.91      170.48     10.49 o 
   8  11   6       17.62       19.84      3.91 o 
  -9  12   6       10.37        4.80      3.29 o 
  -8  12   6       14.44       12.22      2.32 o 
  -7  12   6       99.49      111.65      8.98 o 
  -6  12   6        8.48       11.04      2.49 o 
  -5  12   6       19.43       18.41      3.16 o 
  -4  12   6       13.00        8.84      2.23 o 
  -3  12   6       62.62       61.91      5.18 o 
  -2  12   6      108.01      113.42      6.81 o 
  -1  12   6      537.91      538.15     20.20 o 
   0  12   6      204.62      222.18     16.79 o 
   1  12   6      342.49      354.89     19.21 o 
   2  12   6       38.37       38.19      5.47 o 
   3  12   6      473.03      507.70     26.49 o 
   4  12   6       72.11       79.84      8.32 o 
   5  12   6      512.01      498.18     27.88 o 
   6  12   6        0.80        3.78      2.72 o 
   7  12   6      111.89      100.54      7.61 o 
  -9  13   6        5.61       13.35      3.45 o 
  -8  13   6      531.71      557.92     21.66 o 
  -7  13   6       10.02        9.44      2.37 o 
  -6  13   6        1.45        8.71      3.76 o 
  -5  13   6       83.69       75.17      6.61 o 
  -4  13   6        0.79        2.87      2.85 o 
  -3  13   6        8.70        6.97      1.78 o 
  -2  13   6       72.98       75.59      6.96 o 
  -1  13   6        0.12        4.02      2.72 o 
   0  13   6      582.21      617.31     18.33 o 
   1  13   6        2.00        1.42      2.33 o 
   2  13   6       12.51       20.57      3.37 o 
   3  13   6      363.10      381.15     28.09 o 
   4  13   6        1.70        9.36      4.80 o 
   5  13   6      172.17      167.37     10.42 o 
   6  13   6        1.18       -0.89      2.89 o 
   7  13   6       40.94       29.00      4.34 o 
  -8  14   6       70.24       67.92      5.43 o 
  -7  14   6        0.31       10.88      2.52 o 
  -6  14   6       48.18       40.94      4.89 o 
  -5  14   6       16.27       18.33      3.04 o 
  -4  14   6      221.49      221.76      6.42 o 
  -3  14   6       22.86       20.15      3.04 o 
  -2  14   6      117.64      106.03     11.97 o 
  -1  14   6       53.18       64.51      6.15 o 
   0  14   6       29.75       34.49      4.81 o 
   1  14   6       64.27       72.18      8.95 o 
   2  14   6       68.77       72.00      6.80 o 
   3  14   6        0.01        9.18      3.43 o 
   4  14   6        2.10        7.30      3.92 o 
   5  14   6       12.23       11.53      9.47 o 
   6  14   6       44.62       49.99      6.46 o 
   7  14   6        0.98        5.94      2.40 o 
  -8  15   6        7.43       11.53      2.75 o 
  -7  15   6        1.52        6.99      1.94 o 
  -6  15   6      313.88      319.76      9.45 o 
  -5  15   6       40.75       41.14      4.89 o 
  -4  15   6       15.26       12.22      2.70 o 
  -3  15   6        4.12        4.11      1.18 o 
  -2  15   6        9.34       11.08      3.23 o 
  -1  15   6       49.37       56.77      7.12 o 
   0  15   6       46.97       64.13      7.11 o 
   1  15   6       24.58       28.03      4.58 o 
   2  15   6       37.34       36.06      5.43 o 
   3  15   6       70.19       71.79      7.47 o 
   4  15   6       56.98       67.07      7.40 o 
   5  15   6        0.03       -4.50      3.38 o 
   6  15   6       31.51       30.44      5.27 o 
  -7  16   6        0.02       11.47      4.63 o 
  -6  16   6       38.29       40.14      5.57 o 
  -5  16   6      159.05      134.71     11.44 o 
  -4  16   6       23.24       20.02      3.47 o 
  -3  16   6        0.07        2.55      5.11 o 
  -2  16   6       82.19       80.94      9.51 o 
  -1  16   6       15.89       16.42      5.62 o 
   0  16   6       65.24       74.05      8.68 o 
   1  16   6       14.26       13.40      6.27 o 
   2  16   6        4.61        6.60      2.30 o 
   3  16   6      111.67      112.86     11.16 o 
   4  16   6      297.46      349.30     24.95 o 
   5  16   6       24.64       19.04      5.32 o 
  -6  17   6       36.79       38.87      4.91 o 
  -5  17   6       14.00        8.81      2.65 o 
  -4  17   6      223.72      222.82     16.34 o 
  -3  17   6        1.87       10.88      6.89 o 
  -2  17   6       79.62       76.82      9.35 o 
  -1  17   6      173.64      161.11      8.25 o 
   0  17   6      351.50      370.19     23.07 o 
   1  17   6        1.78       12.79      4.12 o 
   2  17   6      418.65      443.78     35.46 o 
   3  17   6       57.05       46.57      5.67 o 
   4  17   6       47.59       45.94      9.20 o 
   5  17   6       99.56      132.64     14.56 o 
  -6  18   6        6.97       10.69      3.98 o 
  -5  18   6        0.26       13.01      4.26 o 
  -4  18   6      136.54      134.82     15.35 o 
  -3  18   6       90.57       82.47      8.94 o 
  -2  18   6      251.54      238.25     16.90 o 
  -1  18   6       74.63       64.31      7.88 o 
   0  18   6       24.78       30.07      5.50 o 
   1  18   6        5.76       17.84      4.33 o 
   2  18   6      115.37      115.42     14.63 o 
   3  18   6       30.84       35.94      6.54 o 
   4  18   6       81.37      104.02     13.34 o 
  -4  19   6        2.89        6.35      5.29 o 
  -3  19   6       97.88      106.09      8.77 o 
  -2  19   6        3.71       17.40      5.45 o 
  -1  19   6        8.61       25.58      6.68 o 
   0  19   6       57.15       65.98      7.10 o 
   1  19   6       45.56       60.48      7.07 o 
   2  19   6      197.55      211.82     20.78 o 
   3  19   6      145.92      187.56     20.12 o 
  -3  20   6        9.71        2.11      4.12 o 
  -2  20   6       17.06       27.10      5.97 o 
  -1  20   6       82.91       81.19     10.38 o 
   0  20   6        6.47        6.17      3.79 o 
   1  20   6       49.32       54.92      8.80 o 
 -11   1   7      186.88      193.94     13.05 o 
 -10   1   7      556.96      623.07     23.39 o 
  -9   1   7       65.32       81.93      6.73 o 
  -8   1   7      159.73      153.12      9.28 o 
  -7   1   7      406.51      401.32      9.41 o 
  -6   1   7      993.72      982.10     24.78 o 
  -5   1   7      579.98      513.30     17.23 o 
  -4   1   7       38.08       60.55      4.40 o 
  -3   1   7       33.13       33.39      2.59 o 
  -2   1   7      384.76      430.20      9.00 o 
  -1   1   7       36.00       22.57      2.32 o 
   0   1   7        4.95        7.49      1.45 o 
   1   1   7      131.53      132.42      5.51 o 
   2   1   7       26.07       25.95      5.29 o 
   3   1   7        0.62        6.58     11.10 o 
   4   1   7      260.41      255.91     14.55 o 
   5   1   7      197.37      206.65     12.73 o 
   6   1   7      739.63      754.95     21.92 o 
   7   1   7      182.22      188.70      9.48 o 
   8   1   7       95.45      125.35      8.93 o 
   9   1   7      139.02      173.84     19.35 o 
 -11   2   7        1.27        4.55      3.20 o 
 -10   2   7        0.03        8.48      2.47 o 
  -9   2   7        6.45        9.52      2.38 o 
  -8   2   7      162.61      163.53     11.16 o 
  -7   2   7      845.02      920.57     25.87 o 
  -6   2   7      525.60      471.30     23.69 o 
  -5   2   7      134.28      142.04     10.31 o 
  -4   2   7      260.86      201.23     15.94 o 
  -3   2   7      198.20      175.89      8.97 o 
  -2   2   7     2186.53     2476.92     22.56 o 
  -1   2   7       32.32       23.12      2.99 o 
   0   2   7     1654.16     1724.62     28.06 o 
   1   2   7      870.51      881.40     23.14 o 
   2   2   7      346.06      346.78      9.38 o 
   3   2   7      876.16      952.29     34.60 o 
   4   2   7      107.82      131.68     12.57 o 
   5   2   7       47.71       40.10      7.00 o 
   6   2   7        0.41        3.17      5.15 o 
   7   2   7       29.22       31.78      5.70 o 
   8   2   7        1.25        7.26      2.89 o 
   9   2   7       28.56       44.81      6.43 o 
 -11   3   7        1.40        8.20      5.29 o 
 -10   3   7      210.49      226.58     15.67 o 
  -9   3   7       14.10       17.90      4.38 o 
  -8   3   7      388.55      402.32     20.36 o 
  -7   3   7        8.51       11.80      3.40 o 
  -6   3   7      126.54      113.81      7.66 o 
  -5   3   7        5.35        4.25      5.95 o 
  -4   3   7       27.97       35.89      3.88 o 
  -3   3   7     1524.86     1664.31     37.38 o 
  -2   3   7     1748.21     1663.60     24.96 o 
  -1   3   7      302.71      259.81      9.93 o 
   0   3   7       14.57        7.60      3.24 o 
   1   3   7      165.01      157.85      5.24 o 
   2   3   7      893.52      872.57     24.00 o 
   3   3   7       95.81      102.62      8.08 o 
   4   3   7        1.14        9.74      2.67 o 
   5   3   7      448.84      372.23     15.56 o 
   6   3   7      141.16      124.12     10.54 o 
   7   3   7       11.91       12.39      3.48 o 
   8   3   7       38.18       40.52      6.03 o 
   9   3   7       62.15       80.58      7.15 o 
 -11   4   7       19.47       15.29      5.07 o 
 -10   4   7       57.57       66.09      6.75 o 
  -9   4   7        2.40        5.66      2.48 o 
  -8   4   7      206.27      204.92     11.28 o 
  -7   4   7     1363.70     1361.64     29.01 o 
  -6   4   7      913.24      974.28     34.23 o 
  -5   4   7      128.90      127.80      7.85 o 
  -4   4   7      227.12      248.53     12.98 o 
  -3   4   7      728.55      720.17     20.13 o 
  -2   4   7       87.16       72.06      5.60 o 
  -1   4   7        0.60        0.27      2.16 o 
   0   4   7      270.03      267.57      8.77 o 
   1   4   7     1109.52     1113.16     20.91 o 
   2   4   7      797.10      832.51     22.81 o 
   3   4   7     1551.69     1665.77     43.27 o 
   4   4   7      341.25      367.31     13.39 o 
   5   4   7       12.58        5.22      2.52 o 
   6   4   7       86.92       91.92      7.20 o 
   7   4   7        0.48       11.08      4.14 o 
   8   4   7       12.37       11.86      2.64 o 
   9   4   7        6.40        9.45      4.09 o 
 -11   5   7        6.15       13.86      3.82 o 
 -10   5   7      403.22      396.52     30.72 o 
  -9   5   7      551.43      597.70     20.23 o 
  -8   5   7      127.11      136.20      8.64 o 
  -7   5   7       16.21       11.96      4.79 o 
  -6   5   7      371.75      344.17     23.78 o 
  -5   5   7      187.64      141.60     11.67 o 
  -4   5   7      148.51      175.62     13.43 o 
  -3   5   7       34.53       46.93      3.95 o 
  -2   5   7     1746.77     1757.30     25.00 o 
  -1   5   7       49.06       42.52      3.59 o 
   0   5   7      169.31      188.25      9.64 o 
   1   5   7       32.35       41.03      4.20 o 
   2   5   7      722.14      697.32     17.88 o 
   3   5   7       22.56       20.05      7.51 o 
   4   5   7       22.42       28.39      5.35 o 
   5   5   7      144.84      152.42      8.97 o 
   6   5   7        4.12       10.06      2.40 o 
   7   5   7       21.76       19.09      3.38 o 
   8   5   7      155.42      157.92      9.26 o 
   9   5   7      143.02      142.37      9.56 o 
 -11   6   7        0.91        8.45      2.97 o 
 -10   6   7       76.69       84.84      7.95 o 
  -9   6   7       13.13       11.14      2.22 o 
  -8   6   7      103.19       92.93      6.51 o 
  -7   6   7      471.08      469.07     13.50 o 
  -6   6   7       30.01       28.77      5.90 o 
  -5   6   7      896.41      916.19     12.45 o 
  -4   6   7     2188.88     2238.06     32.26 o 
  -3   6   7      327.10      374.41     13.89 o 
  -2   6   7      105.59      120.40      7.81 o 
  -1   6   7      712.08      763.21     14.90 o 
   0   6   7      597.68      633.63     22.27 o 
   1   6   7       97.01       95.72      6.69 o 
   2   6   7       88.68       88.01      7.81 o 
   3   6   7        2.30        2.09      1.49 o 
   4   6   7       37.41       33.39     13.30 o 
   5   6   7      284.50      275.19     14.66 o 
   6   6   7      393.98      410.82     14.29 o 
   7   6   7      297.78      352.39     12.59 o 
   8   6   7        9.77       11.02      3.05 o 
   9   6   7       36.70       32.62      4.41 o 
 -11   7   7       33.05       19.59      5.80 o 
 -10   7   7      142.11      147.04     10.04 o 
  -9   7   7      111.31      113.91      8.93 o 
  -8   7   7      824.19      846.92     17.52 o 
  -7   7   7       61.39       68.09      6.21 o 
  -6   7   7      912.05      870.47     19.51 o 
  -5   7   7        2.29        3.22      1.27 o 
  -4   7   7      696.75      658.64     12.76 o 
  -3   7   7      237.42      231.42     13.39 o 
  -2   7   7      422.99      402.56      9.38 o 
  -1   7   7     2653.01     2777.70     38.92 o 
   0   7   7        5.90        8.08      1.91 o 
   1   7   7       41.13       46.05      5.04 o 
   2   7   7        0.67        2.90      3.43 o 
   3   7   7      480.76      461.85     15.54 o 
   4   7   7      192.23      177.20     10.00 o 
   5   7   7       63.33       60.83      7.90 o 
   6   7   7      232.65      229.88     10.49 o 
   7   7   7       66.11       63.72      6.39 o 
   8   7   7        2.24        8.45      6.49 o 
 -10   8   7        1.86        3.26      1.97 o 
  -9   8   7      104.35      100.15      8.73 o 
  -8   8   7      152.87      163.28     10.88 o 
  -7   8   7       51.62       38.07      4.39 o 
  -6   8   7      238.81      234.49     10.95 o 
  -5   8   7      714.12      717.54     15.66 o 
  -4   8   7        8.90       17.50      4.23 o 
  -3   8   7     1207.35     1243.27     14.69 o 
  -2   8   7      274.12      235.67     10.91 o 
  -1   8   7        1.08       12.56      5.30 o 
   0   8   7        5.22        5.15      7.67 o 
   1   8   7      926.12      854.91    161.73 o 
   2   8   7       57.91       41.68      5.68 o 
   3   8   7      153.64      155.72     12.32 o 
   4   8   7      148.66      176.62     20.75 o 
   5   8   7      107.23      103.66      9.39 o 
   6   8   7       52.55       46.20      5.62 o 
   7   8   7       31.37       39.85      5.98 o 
   8   8   7       30.99       37.80      5.68 o 
 -10   9   7       94.37      102.96      8.32 o 
  -9   9   7        4.44        5.83      3.13 o 
  -8   9   7       50.54       39.05      4.56 o 
  -7   9   7      172.51      161.01     12.46 o 
  -6   9   7       97.93      103.51      9.38 o 
  -5   9   7      109.53      111.13     11.11 o 
  -4   9   7       19.36       18.81      2.41 o 
  -3   9   7        0.00        0.86      3.33 o 
  -2   9   7      633.56      605.78     13.52 o 
  -1   9   7        0.06        3.49      3.29 o 
   0   9   7      115.03       90.27      7.36 o 
   1   9   7     1792.87     1818.75     31.04 o 
   2   9   7      168.78      181.78     15.47 o 
   3   9   7      279.14      239.38     22.08 o 
   4   9   7      128.43      106.76     22.08 o 
   5   9   7      124.87      103.05     10.84 o 
   6   9   7       86.22      109.93     11.74 o 
   7   9   7        9.15       14.18      3.10 o 
   8   9   7       16.37       12.90      2.44 o 
 -10  10   7       15.45        8.84      4.86 o 
  -9  10   7       11.24        4.79      3.82 o 
  -8  10   7        0.07        5.54      2.66 o 
  -7  10   7        3.72        6.20      2.59 o 
  -6  10   7      119.26      115.70     14.80 o 
  -5  10   7       78.82       59.96      7.11 o 
  -4  10   7      103.12       88.42      8.39 o 
  -3  10   7       33.22       33.33      3.68 o 
  -2  10   7      279.23      245.69      8.52 o 
  -1  10   7        9.09        9.01      4.89 o 
   0  10   7      203.68      155.31     31.06 o 
   1  10   7       54.17       37.86      6.30 o 
   2  10   7       41.30       29.66      5.60 o 
   3  10   7       19.38       31.15      5.48 o 
   4  10   7       40.42       28.55     17.83 o 
   5  10   7       87.44       68.99      9.57 o 
   6  10   7       53.26       50.64      8.66 o 
   7  10   7      109.50       94.99     11.37 o 
   8  10   7        0.18       10.02      3.99 o 
  -9  11   7        2.41        6.65      5.39 o 
  -8  11   7       20.43       26.96      9.37 o 
  -7  11   7      101.02       75.74     13.94 o 
  -6  11   7       53.45       51.53      6.05 o 
  -5  11   7     1082.10     1102.13     20.62 o 
  -4  11   7      303.56      299.81     11.63 o 
  -3  11   7      187.67      176.74      7.52 o 
  -2  11   7      314.81      359.31     14.52 o 
  -1  11   7       22.83       17.28      3.88 o 
   0  11   7        6.44        3.25      2.74 o 
   1  11   7       39.60       48.09      7.80 o 
   2  11   7        5.35        8.06      2.58 o 
   3  11   7      243.33      236.85     25.74 o 
   4  11   7        0.05       12.33      4.45 o 
   5  11   7        6.36       -0.95      3.70 o 
   6  11   7      246.09      279.34     48.43 o 
   7  11   7        5.44        8.63      4.91 o 
  -9  12   7       31.22       31.63      4.95 o 
  -8  12   7       29.22       30.44      4.03 o 
  -7  12   7      183.17      167.72     15.53 o 
  -6  12   7      237.58      225.90     15.79 o 
  -5  12   7      417.51      388.68     17.10 o 
  -4  12   7      186.85      186.19      9.98 o 
  -3  12   7      152.61      132.94     15.92 o 
  -2  12   7     1054.75     1135.40     38.27 o 
  -1  12   7      113.98      100.19      9.26 o 
   0  12   7      656.10      680.58     17.18 o 
   1  12   7      340.41      356.25     14.09 o 
   2  12   7       38.99       27.16      5.32 o 
   3  12   7      227.16      232.03     20.35 o 
   4  12   7        0.45        2.21      4.43 o 
   5  12   7      196.93      194.73     21.02 o 
   6  12   7       11.47       11.50      4.63 o 
   7  12   7       23.01       25.03      6.04 o 
  -9  13   7       10.70       17.04      3.55 o 
  -8  13   7       41.01       35.30      4.45 o 
  -7  13   7        1.90        5.11      1.51 o 
  -6  13   7        7.39        9.36      2.13 o 
  -5  13   7      128.02      130.57     10.92 o 
  -4  13   7        3.71        8.58      3.85 o 
  -3  13   7      408.61      378.10     15.67 o 
  -2  13   7      380.88      369.52     11.62 o 
  -1  13   7       62.29       56.92      7.28 o 
   0  13   7      789.12      863.04     27.47 o 
   1  13   7       64.59       62.90      5.92 o 
   2  13   7       14.38        9.83      2.68 o 
   3  13   7     1605.21     1668.29     68.50 o 
   4  13   7       10.99       16.13      5.13 o 
   5  13   7       41.66       46.29      8.08 o 
   6  13   7       73.54       63.70     10.09 o 
  -8  14   7       17.53       17.30      3.29 o 
  -7  14   7       29.25       25.66      5.12 o 
  -6  14   7      121.47      117.46     15.09 o 
  -5  14   7      236.03      229.83     10.30 o 
  -4  14   7      394.02      404.41     10.92 o 
  -3  14   7       29.44       25.03      2.64 o 
  -2  14   7        0.05        3.26      3.56 o 
  -1  14   7       42.73       33.12      5.10 o 
   0  14   7       42.79       38.12      6.02 o 
   1  14   7       66.05       61.20      7.57 o 
   2  14   7       24.42       17.55      6.74 o 
   3  14   7       77.87       70.31     12.44 o 
   4  14   7       18.11       26.76      6.06 o 
   5  14   7      288.02      297.07     64.77 o 
   6  14   7      254.28      255.00     28.00 o 
  -8  15   7        7.57        9.09      2.75 o 
  -7  15   7       57.53       51.65      7.73 o 
  -6  15   7       29.59       27.85      4.52 o 
  -5  15   7        4.61        6.20      1.68 o 
  -4  15   7        3.25        3.28      4.77 o 
  -3  15   7        4.43        3.94      1.30 o 
  -2  15   7       50.91       46.98      6.50 o 
  -1  15   7      263.21      283.50     20.00 o 
   0  15   7      258.22      273.86     20.30 o 
   1  15   7      577.47      644.53     45.71 o 
   2  15   7       15.98       14.15      2.76 o 
   3  15   7        3.54        3.55      3.70 o 
   4  15   7        0.14        8.02      6.91 o 
   5  15   7        4.17        0.51     12.39 o 
  -7  16   7       71.11       78.41      8.38 o 
  -6  16   7       51.48       59.43      6.52 o 
  -5  16   7       71.29       50.96      5.89 o 
  -4  16   7       34.09       24.14      5.01 o 
  -3  16   7       18.23        8.23      3.48 o 
  -2  16   7        3.61        7.31      5.34 o 
  -1  16   7        6.68       12.22      3.29 o 
   0  16   7      109.96      113.43     11.78 o 
   1  16   7      343.29      345.15     26.13 o 
   2  16   7      103.14      103.21     14.06 o 
   3  16   7       74.68       64.27     12.58 o 
   4  16   7        4.85       14.46      6.39 o 
   5  16   7      166.89      144.04     23.57 o 
  -6  17   7       88.24      103.79     20.06 o 
  -5  17   7       20.72       18.53      5.22 o 
  -4  17   7        0.51        3.28      2.50 o 
  -3  17   7       34.32       35.55      7.10 o 
  -2  17   7        6.55       12.45      4.81 o 
  -1  17   7       33.10       27.46      5.92 o 
   0  17   7        1.02        0.27      3.20 o 
   1  17   7      129.67      157.32     21.04 o 
   2  17   7       43.07       50.09      6.51 o 
   3  17   7      438.44      441.44     46.38 o 
   4  17   7       19.73       18.44      7.83 o 
  -5  18   7        5.14       11.86      5.04 o 
  -4  18   7        6.58        6.12      4.67 o 
  -3  18   7       54.86       63.49     10.64 o 
  -2  18   7       52.74       58.96     14.74 o 
  -1  18   7       59.27       57.91      7.93 o 
   0  18   7      430.40      486.43     37.03 o 
   1  18   7        8.75       10.84      4.31 o 
   2  18   7      132.48      136.46     19.89 o 
   3  18   7        2.30        8.28      8.58 o 
  -4  19   7       49.05       49.37      6.77 o 
  -3  19   7       15.40       14.82      4.44 o 
  -2  19   7        3.90       18.76      4.92 o 
  -1  19   7      176.28      131.89     15.05 o 
   0  19   7       97.67      133.97     11.15 o 
   1  19   7        0.28        8.21      4.18 o 
 -11   0   8      202.95      243.03     25.99 o 
 -10   0   8       56.82       40.27      6.84 o 
  -9   0   8       98.59       93.27     11.41 o 
  -8   0   8      190.87      225.16     18.72 o 
  -7   0   8     1089.20     1054.80     35.64 o 
  -6   0   8      380.15      455.63     47.66 o 
  -5   0   8       34.74       29.75     12.17 o 
  -4   0   8        2.44        2.82      2.24 o 
  -3   0   8       75.59       61.58     10.88 o 
  -2   0   8       21.18       12.90      2.43 o 
  -1   0   8       42.58       44.41      5.01 o 
   0   0   8      178.20      161.89      8.14 o 
   1   0   8      698.87      635.01     16.89 o 
   2   0   8      969.98      951.24     21.16 o 
   3   0   8      362.38      332.86      9.85 o 
   4   0   8      817.87      711.45     25.01 o 
   5   0   8      228.81      205.53     15.46 o 
   6   0   8      930.58      925.01     41.11 o 
   7   0   8        8.74       13.93      7.35 o 
   8   0   8        3.65        4.58      9.86 o 
   9   0   8      301.42      398.85     18.96 o 
 -11   1   8       38.92       50.68      5.44 o 
 -10   1   8        1.14        9.95      3.03 o 
  -9   1   8        0.69        4.46      3.01 o 
  -8   1   8     1188.96     1240.82     28.68 o 
  -7   1   8      221.28      217.21     10.66 o 
  -6   1   8      677.81      750.28     27.39 o 
  -5   1   8       20.35       15.00      3.96 o 
  -4   1   8      218.50      199.82     14.48 o 
  -3   1   8      332.39      315.12     10.05 o 
  -2   1   8       58.03       56.07      4.24 o 
  -1   1   8      351.50      306.84      8.40 o 
   0   1   8       26.79       28.36      2.94 o 
   1   1   8        1.18        6.99      5.05 o 
   2   1   8      103.40       98.12      4.62 o 
   3   1   8        1.73        2.31      2.26 o 
   4   1   8      296.83      281.87     17.49 o 
   5   1   8      286.09      260.97     15.82 o 
   6   1   8        0.97       11.71      5.26 o 
   7   1   8       14.16       11.72      3.08 o 
   8   1   8       74.98       91.02      8.69 o 
   9   1   8       22.74       33.71      6.71 o 
 -11   2   8      244.38      248.29     20.26 o 
 -10   2   8       54.34       58.03      5.93 o 
  -9   2   8       57.44       65.35      6.57 o 
  -8   2   8      207.04      210.64     10.96 o 
  -7   2   8      968.07      997.19     35.95 o 
  -6   2   8      949.42      971.13     26.19 o 
  -5   2   8        2.90        2.62      3.93 o 
  -4   2   8      389.46      449.46     14.76 o 
  -3   2   8      421.92      446.70     12.43 o 
  -2   2   8      344.33      352.63     22.33 o 
  -1   2   8      158.79      173.38      6.04 o 
   0   2   8       61.77       52.16      6.81 o 
   1   2   8      176.49      134.20      6.06 o 
   2   2   8       36.17       34.56      5.54 o 
   3   2   8       24.71       20.50      6.76 o 
   4   2   8       12.30        2.94      1.35 o 
   5   2   8      181.34      171.11     11.10 o 
   6   2   8      131.80      118.07      9.87 o 
   7   2   8       39.97       29.56      5.74 o 
   8   2   8        7.38        9.34      3.32 o 
   9   2   8        0.13        4.98      6.43 o 
 -11   3   8      272.35      293.99     19.43 o 
 -10   3   8      211.64      201.52      9.67 o 
  -9   3   8       14.44       24.92      3.62 o 
  -8   3   8       52.88       51.90      6.50 o 
  -7   3   8       59.97       63.03      6.04 o 
  -6   3   8      886.93      888.57     19.37 o 
  -5   3   8        3.97        2.54      3.01 o 
  -4   3   8      235.31      239.50      9.68 o 
  -3   3   8      729.44      728.40     18.55 o 
  -2   3   8      160.04      178.20     14.39 o 
  -1   3   8      643.22      590.85     17.67 o 
   0   3   8       86.93       85.36      6.38 o 
   1   3   8       25.15       23.94      3.48 o 
   2   3   8      535.17      550.56     13.98 o 
   3   3   8        2.95        7.21      3.87 o 
   4   3   8      178.80      194.37     12.15 o 
   5   3   8       95.21      100.41      8.26 o 
   6   3   8       54.00       50.36      6.58 o 
   7   3   8       37.42       41.06      6.20 o 
   8   3   8       31.98       49.86      9.24 o 
 -11   4   8        0.53        4.68      4.11 o 
 -10   4   8      263.33      259.50     15.74 o 
  -9   4   8     1160.71     1273.80     25.96 o 
  -8   4   8       93.69      129.11      9.43 o 
  -7   4   8     1722.24     1731.84     40.59 o 
  -6   4   8       93.57       70.63      9.32 o 
  -5   4   8      111.23      120.26      9.05 o 
  -4   4   8       78.59       78.06      7.33 o 
  -3   4   8       38.11       38.15      7.55 o 
  -2   4   8      963.85      932.37     19.01 o 
  -1   4   8       29.53       35.56      3.35 o 
   0   4   8        0.04        9.42      2.22 o 
   1   4   8      565.19      526.04     12.08 o 
   2   4   8       80.94       69.52      7.16 o 
   3   4   8        1.21        7.78      7.65 o 
   4   4   8        4.81        6.37     10.46 o 
   5   4   8      231.49      218.11     10.46 o 
   6   4   8       37.02       36.28      5.53 o 
   7   4   8       75.42       74.10      6.96 o 
   8   4   8       12.98       15.90      7.37 o 
 -11   5   8       96.81       77.91      9.29 o 
 -10   5   8      231.65      223.72     10.03 o 
  -9   5   8       21.19       26.77      3.13 o 
  -8   5   8       63.50       65.35      5.65 o 
  -7   5   8     1011.44     1058.26     18.32 o 
  -6   5   8      179.99      148.29      7.25 o 
  -5   5   8      126.44      143.25     11.13 o 
  -4   5   8        2.22        5.58      4.37 o 
  -3   5   8      137.40      153.11      8.24 o 
  -2   5   8       26.76       36.69      5.65 o 
  -1   5   8      262.03      239.50     14.49 o 
   0   5   8        6.21        7.44      2.81 o 
   1   5   8       22.36       14.20      3.76 o 
   2   5   8      496.99      492.20     20.21 o 
   3   5   8       13.09        9.43      6.55 o 
   4   5   8      101.95      109.79     11.53 o 
   5   5   8       88.55       79.65      9.56 o 
   6   5   8        6.37        9.37      3.21 o 
   7   5   8       38.40       37.25      4.66 o 
   8   5   8       91.79      106.49      7.25 o 
 -11   6   8      125.99      139.03     10.05 o 
 -10   6   8       20.69       12.75      4.21 o 
  -9   6   8       61.76       70.19      5.99 o 
  -8   6   8      555.43      559.66     12.62 o 
  -7   6   8      226.72      216.69      9.44 o 
  -6   6   8      189.91      158.28     10.58 o 
  -5   6   8      225.87      239.04     14.40 o 
  -4   6   8      224.82      215.22     12.88 o 
  -3   6   8       31.91       32.17      4.28 o 
  -2   6   8       87.10       71.27      6.24 o 
  -1   6   8       12.92       11.83      2.88 o 
   0   6   8      186.42      196.84     13.80 o 
   1   6   8      150.13      152.30      9.66 o 
   2   6   8        3.01        7.22      2.45 o 
   3   6   8      272.07      252.22     23.32 o 
   4   6   8       48.16       33.32      8.56 o 
   5   6   8      242.22      258.56     25.73 o 
   6   6   8        3.18       13.59      4.48 o 
   7   6   8      194.28      183.68     13.12 o 
   8   6   8      109.71      120.47     10.05 o 
 -10   7   8       28.75       27.89      4.43 o 
  -9   7   8      134.83      140.20      8.11 o 
  -8   7   8      340.97      333.56     10.35 o 
  -7   7   8        7.70        9.57      2.72 o 
  -6   7   8      759.32      765.57     17.44 o 
  -5   7   8      967.64     1037.15     39.98 o 
  -4   7   8      487.98      472.17     13.04 o 
  -3   7   8       42.93       34.80      4.08 o 
  -2   7   8       36.41       35.01      5.34 o 
  -1   7   8        6.96        3.52      3.53 o 
   0   7   8        4.99        8.69      2.96 o 
   1   7   8      691.90      701.54     27.02 o 
   2   7   8       34.14       34.85      8.23 o 
   3   7   8       17.72        8.57      2.12 o 
   4   7   8        0.00        5.42      3.21 o 
   5   7   8        8.80       16.58      5.74 o 
   6   7   8      640.05      655.64     31.06 o 
   7   7   8        4.80        7.40      2.39 o 
   8   7   8       53.84       59.21      6.70 o 
 -10   8   8        5.50       10.56      4.42 o 
  -9   8   8      128.63      127.17     11.62 o 
  -8   8   8      276.47      284.46     15.27 o 
  -7   8   8        2.36        2.61      1.34 o 
  -6   8   8     1515.37     1546.74     35.91 o 
  -5   8   8        0.08        3.19      3.99 o 
  -4   8   8      924.53      922.38     52.91 o 
  -3   8   8     1634.87     1717.21     29.21 o 
  -2   8   8        4.60        4.73      2.31 o 
  -1   8   8      299.17      285.90      9.55 o 
   0   8   8        0.14        7.52      7.65 o 
   1   8   8       63.57       80.23      7.07 o 
   2   8   8       24.99       27.60     11.09 o 
   3   8   8       10.12        8.12      2.35 o 
   4   8   8      190.83      176.81     24.11 o 
   5   8   8        8.63       23.35      5.22 o 
   6   8   8       94.56       96.56     12.80 o 
   7   8   8      207.80      203.12     16.76 o 
   8   8   8       82.89       64.34      7.70 o 
 -10   9   8       23.77       21.11      6.27 o 
  -9   9   8      180.69      183.20     18.42 o 
  -8   9   8      110.28      125.80     17.04 o 
  -7   9   8      150.46      157.77     12.58 o 
  -6   9   8      281.20      273.55     11.16 o 
  -5   9   8      179.38      154.32     17.76 o 
  -4   9   8     1633.73     1630.79     33.50 o 
  -3   9   8      348.62      358.23      9.57 o 
  -2   9   8        0.86        2.00      1.31 o 
  -1   9   8     1024.75     1020.01     21.62 o 
   0   9   8      365.37      359.97     24.49 o 
   1   9   8      128.84      126.93     10.61 o 
   2   9   8       25.50       21.25      9.72 o 
   3   9   8      137.81      108.37     10.33 o 
   4   9   8      248.37      287.89     29.43 o 
   5   9   8      326.58      352.00     21.61 o 
   6   9   8       53.53       18.71     10.19 o 
   7   9   8       18.93       14.91      6.46 o 
 -10  10   8       22.10       28.83      5.31 o 
  -9  10   8       54.21       56.62      7.74 o 
  -8  10   8      288.82      270.59     18.55 o 
  -7  10   8       90.60       70.84     10.70 o 
  -6  10   8        5.42        5.89      2.30 o 
  -5  10   8        0.01        0.52      1.77 o 
  -4  10   8     1399.17     1332.27     44.65 o 
  -3  10   8       18.88       10.95      1.99 o 
  -2  10   8     2999.06     3009.97    113.50 o 
  -1  10   8      435.92      387.30     15.38 o 
   0  10   8       46.60       31.85      5.17 o 
   1  10   8        4.01        8.16      4.22 o 
   2  10   8     1905.31     1936.97     47.31 o 
   3  10   8      155.78      130.82     10.57 o 
   4  10   8        2.04       12.30      4.26 o 
   5  10   8      287.12      292.35     24.93 o 
   6  10   8       91.91       90.66     11.67 o 
   7  10   8       82.48       94.63     12.81 o 
  -9  11   8       10.00       12.84      9.84 o 
  -8  11   8        5.44       17.13      4.51 o 
  -7  11   8       82.42       81.38     11.49 o 
  -6  11   8        1.07        2.06      2.91 o 
  -5  11   8       54.29       40.67      7.66 o 
  -4  11   8        8.32        8.33      2.19 o 
  -3  11   8       14.18        5.91      4.45 o 
  -2  11   8      255.42      221.60     10.10 o 
  -1  11   8      166.29      165.03     10.27 o 
   0  11   8     2314.71     2268.45     56.78 o 
   1  11   8      500.29      498.17     23.73 o 
   2  11   8       25.82       25.51      8.52 o 
   3  11   8      103.17      106.72     13.80 o 
   4  11   8      864.41      853.29     41.39 o 
   5  11   8       42.37       38.28      8.13 o 
   6  11   8        5.94       24.02      6.65 o 
   7  11   8       14.20       16.16      5.68 o 
  -9  12   8       55.78       64.83      8.57 o 
  -8  12   8       17.21       22.17      6.58 o 
  -7  12   8        6.11       18.34     10.51 o 
  -6  12   8      412.82      465.41     34.01 o 
  -5  12   8       67.81       61.41      7.74 o 
  -4  12   8       73.96       58.70     10.31 o 
  -3  12   8       21.54       18.27      2.79 o 
  -2  12   8        0.20       -1.42      2.72 o 
  -1  12   8      248.76      196.62     14.80 o 
   0  12   8     1074.54     1168.40     39.33 o 
   1  12   8       41.37       28.14      4.35 o 
   2  12   8     1631.38     1669.58     35.29 o 
   3  12   8        0.25        3.37      1.93 o 
   4  12   8       95.17      131.46     11.72 o 
   5  12   8       23.46       29.24      6.26 o 
   6  12   8       53.77       44.37      7.53 o 
  -8  13   8       18.74       26.02      5.49 o 
  -7  13   8       50.64       46.78      7.56 o 
  -6  13   8       97.70      100.35     12.83 o 
  -5  13   8       27.08       27.80      9.76 o 
  -4  13   8      224.64      209.53     20.74 o 
  -3  13   8        9.35        7.59      2.82 o 
  -2  13   8      463.15      461.72     13.01 o 
  -1  13   8      645.11      598.39     16.71 o 
   0  13   8      198.36      199.89     13.56 o 
   1  13   8      595.80      571.49     29.82 o 
   2  13   8      377.27      409.85     25.31 o 
   3  13   8      111.76      109.99     18.26 o 
   4  13   8        0.33        6.74      7.77 o 
   5  13   8      165.55      188.06     17.82 o 
   6  13   8        3.01        9.96      5.09 o 
  -8  14   8       65.59       63.10     10.31 o 
  -7  14   8       88.08      102.55     11.91 o 
  -6  14   8       28.34       18.18      3.40 o 
  -5  14   8        2.09        2.71      2.75 o 
  -4  14   8      177.17      137.64     10.25 o 
  -3  14   8      316.03      313.03     15.31 o 
  -2  14   8        0.11        2.02      4.42 o 
  -1  14   8       26.31       18.41      4.00 o 
   0  14   8      326.76      310.94     14.22 o 
   1  14   8        5.22       10.80      5.63 o 
   2  14   8      220.93      218.39     18.75 o 
   3  14   8       21.91       21.18      3.73 o 
   4  14   8      248.21      235.52     22.35 o 
   5  14   8       72.39       78.75     10.28 o 
  -7  15   8        0.57       11.20      7.25 o 
  -6  15   8       27.42       33.16      5.54 o 
  -5  15   8       57.94       66.01      8.28 o 
  -4  15   8        3.49        6.08      2.72 o 
  -3  15   8       10.56        8.97      6.84 o 
  -2  15   8      107.51       73.81      8.94 o 
  -1  15   8      178.14      174.92     12.79 o 
   0  15   8       33.27       32.50      4.79 o 
   1  15   8       35.84       41.52      5.57 o 
   2  15   8       48.25       41.40      6.42 o 
   3  15   8       92.97       92.58     17.95 o 
   4  15   8       81.68       72.70     21.60 o 
   5  15   8        0.70        5.60      4.19 o 
  -6  16   8       21.07       13.52      3.31 o 
  -5  16   8       86.04       88.43      9.17 o 
  -4  16   8       27.64       20.32      4.27 o 
  -3  16   8       88.01       96.41      9.17 o 
  -2  16   8       17.72       12.37      2.44 o 
  -1  16   8       53.75       57.43      7.75 o 
   0  16   8       34.66       29.93      4.77 o 
   1  16   8       22.43       27.91      4.88 o 
   2  16   8        1.39        7.92      4.35 o 
   3  16   8      101.81       89.32     10.10 o 
   4  16   8        2.87        9.48      6.11 o 
  -5  17   8      128.83      123.14     13.75 o 
  -4  17   8        5.04       18.03      6.97 o 
  -3  17   8        7.01       11.24      3.74 o 
  -2  17   8       32.64       14.28      7.07 o 
  -1  17   8      123.84      123.13     10.60 o 
   0  17   8       75.33       72.06     10.60 o 
   1  17   8       40.30       37.75      4.70 o 
   2  17   8      265.80      291.25     35.30 o 
   3  17   8       92.48       69.09     10.76 o 
  -4  18   8       12.33       16.53      8.56 o 
  -3  18   8        0.00       20.99      5.72 o 
  -2  18   8        5.21       11.33      4.79 o 
  -1  18   8       11.20        9.90      7.87 o 
   0  18   8        2.64        5.05      1.99 o 
   1  18   8       81.53       74.89     11.98 o 
   2  18   8       19.06       15.02      7.10 o 
  -2  19   8        0.22        6.64      6.14 o 
  -1  19   8        1.14       13.36      5.22 o 
 -11   1   9      181.80      176.36     12.99 o 
 -10   1   9       35.42       37.10      4.86 o 
  -9   1   9      110.32      118.55      9.43 o 
  -8   1   9        0.00       11.17      4.88 o 
  -7   1   9     1502.03     1529.77     31.38 o 
  -6   1   9      101.99      115.29     11.63 o 
  -5   1   9      728.00      603.26     46.08 o 
  -4   1   9       47.65       36.78      4.95 o 
  -3   1   9      209.18      158.51     18.44 o 
  -2   1   9       75.69       74.87      4.93 o 
  -1   1   9      259.03      224.49      6.60 o 
   0   1   9      710.56      665.49     12.78 o 
   1   1   9      128.94      118.56      6.13 o 
   2   1   9        1.60        5.79      4.94 o 
   3   1   9       25.28       16.16      5.28 o 
   4   1   9      396.63      415.80     15.04 o 
   5   1   9       64.36       61.60      9.86 o 
   6   1   9        9.57       13.88      6.44 o 
   7   1   9       42.18       47.17      5.26 o 
   8   1   9       30.96       38.23      5.75 o 
 -11   2   9        1.93        8.61      2.76 o 
 -10   2   9       24.82       29.66      4.82 o 
  -9   2   9      126.90      131.38      7.82 o 
  -8   2   9       71.72       71.15      6.44 o 
  -7   2   9        2.02        6.96      6.15 o 
  -6   2   9      301.30      296.83     13.30 o 
  -5   2   9      369.68      357.42     24.44 o 
  -4   2   9       52.47       61.04      5.65 o 
  -3   2   9      100.84      111.80      8.11 o 
  -2   2   9       37.44       38.82      5.83 o 
  -1   2   9       37.10       39.07      4.35 o 
   0   2   9      260.57      255.33     10.18 o 
   1   2   9      195.21      198.57     13.47 o 
   2   2   9       22.35       17.87      3.00 o 
   3   2   9      724.65      667.77     13.12 o 
   4   2   9        0.10       -0.38      1.86 o 
   5   2   9      161.20      143.57     11.12 o 
   6   2   9      127.99      130.03     15.23 o 
   7   2   9      551.59      614.38     26.03 o 
   8   2   9        0.83        8.39      3.23 o 
 -11   3   9      143.98      150.90     11.16 o 
 -10   3   9      158.19      161.12      9.91 o 
  -9   3   9      406.79      446.08     23.33 o 
  -8   3   9        1.42       10.33      4.75 o 
  -7   3   9       14.90       10.02      2.86 o 
  -6   3   9       39.74       21.62      2.71 o 
  -5   3   9       85.52       81.01      6.20 o 
  -4   3   9      280.65      312.26     14.07 o 
  -3   3   9      173.76      169.23      8.90 o 
  -2   3   9      390.27      347.90     11.94 o 
  -1   3   9      302.30      283.30     14.34 o 
   0   3   9      537.85      472.41     10.17 o 
   1   3   9       41.37       39.94      4.81 o 
   2   3   9      518.76      510.59     16.83 o 
   3   3   9       42.15       46.37      6.82 o 
   4   3   9      148.95      164.37     10.02 o 
   5   3   9     1571.67     1510.96     43.17 o 
   6   3   9       78.02       46.93      7.78 o 
   7   3   9      121.35      128.06     13.72 o 
   8   3   9      145.02      162.17     14.50 o 
 -11   4   9        5.87       12.68      3.73 o 
 -10   4   9      149.72      174.70     10.15 o 
  -9   4   9        0.06        3.14      5.16 o 
  -8   4   9       48.42       49.40      4.64 o 
  -7   4   9     1143.29     1139.98     17.50 o 
  -6   4   9       20.40       14.55      4.10 o 
  -5   4   9      282.12      290.59     10.20 o 
  -4   4   9      105.04      113.93      7.53 o 
  -3   4   9       75.82       79.81      5.69 o 
  -2   4   9      294.60      298.37     13.03 o 
  -1   4   9      193.39      187.13     14.33 o 
   0   4   9     1398.83     1398.04     20.43 o 
   1   4   9     1077.83     1138.76     18.46 o 
   2   4   9       73.64       73.81      8.80 o 
   3   4   9      656.32      630.12     24.76 o 
   4   4   9      182.64      173.11     13.12 o 
   5   4   9       22.72       25.57      4.72 o 
   6   4   9       17.56       32.04      9.98 o 
   7   4   9        6.86       12.07     14.49 o 
   8   4   9        0.11        5.64      2.32 o 
 -10   5   9        5.60        6.55      2.65 o 
  -9   5   9      309.67      336.96     18.92 o 
  -8   5   9      185.00      203.29     17.52 o 
  -7   5   9       21.56       19.72      5.36 o 
  -6   5   9      323.77      295.47     21.81 o 
  -5   5   9      120.52      110.94      9.11 o 
  -4   5   9      472.24      486.14     18.19 o 
  -3   5   9      238.73      247.83     14.58 o 
  -2   5   9       39.60       33.85      5.35 o 
  -1   5   9      365.36      312.91     12.55 o 
   0   5   9      768.35      724.97     26.42 o 
   1   5   9      481.41      490.25     14.07 o 
   2   5   9        0.62        3.94      3.47 o 
   3   5   9       80.65       56.86     13.67 o 
   4   5   9       39.95       42.28     28.52 o 
   5   5   9      198.08      217.71     19.61 o 
   6   5   9      167.31      204.95     16.08 o 
   7   5   9        7.33       11.65      4.87 o 
   8   5   9       60.62       65.80      8.63 o 
 -10   6   9      176.00      169.49     11.41 o 
  -9   6   9        0.37        1.26      2.51 o 
  -8   6   9     1337.96     1504.71     30.86 o 
  -7   6   9      625.30      646.66     25.59 o 
  -6   6   9      987.93      983.02     26.43 o 
  -5   6   9      649.05      644.07     25.64 o 
  -4   6   9      308.67      329.41     25.77 o 
  -3   6   9     1225.92     1327.17     23.43 o 
  -2   6   9      137.83      134.70      8.45 o 
  -1   6   9       20.44       18.99      3.55 o 
   0   6   9      162.98      182.18     11.05 o 
   1   6   9     1170.10     1224.20     19.15 o 
   2   6   9       20.43       19.47      4.33 o 
   3   6   9       37.39       27.31      8.60 o 
   4   6   9       77.81       81.20     10.11 o 
   5   6   9       17.63       18.81      5.57 o 
   6   6   9        9.34       19.27      4.83 o 
   7   6   9        2.80       19.77      5.15 o 
 -10   7   9       64.31       62.41      7.79 o 
  -9   7   9      134.22      139.09     11.53 o 
  -8   7   9      397.90      408.81     22.09 o 
  -7   7   9       27.75       36.01      4.73 o 
  -6   7   9      138.76      156.49     10.35 o 
  -5   7   9       27.78       18.89      5.97 o 
  -4   7   9       91.86       72.52      6.49 o 
  -3   7   9       17.18       18.69      3.67 o 
  -2   7   9      234.60      239.82     11.18 o 
  -1   7   9      123.40      129.43      9.88 o 
   0   7   9      762.49      727.90     30.30 o 
   1   7   9       95.90      104.54     11.31 o 
   2   7   9      878.72      893.95     25.26 o 
   3   7   9        0.13        0.73      3.17 o 
   4   7   9        3.04        1.39      5.04 o 
   5   7   9      116.71      130.31     21.53 o 
   6   7   9       23.97       18.16     12.41 o 
   7   7   9       13.95       16.61      5.13 o 
 -10   8   9       99.35      101.40      8.53 o 
  -9   8   9      134.24      128.09      8.48 o 
  -8   8   9      106.42      114.73     10.24 o 
  -7   8   9        0.72        8.83      4.05 o 
  -6   8   9        0.08        5.18      5.85 o 
  -5   8   9        6.98       10.59      1.97 o 
  -4   8   9        0.61        7.21      2.44 o 
  -3   8   9       69.38       55.77      4.79 o 
  -2   8   9      149.14      163.98     11.72 o 
  -1   8   9      101.84      108.46      8.03 o 
   0   8   9       46.86       33.94      6.26 o 
   1   8   9      188.52      203.84     15.41 o 
   2   8   9     1156.18     1159.38     30.37 o 
   3   8   9      291.91      243.48     21.63 o 
   4   8   9       92.65       98.84     11.96 o 
   5   8   9      119.21      132.20     10.39 o 
   6   8   9      106.47       90.14     10.67 o 
   7   8   9      176.50      186.45     13.63 o 
  -9   9   9        4.25       10.91      3.61 o 
  -8   9   9       49.56       55.35      6.47 o 
  -7   9   9       12.23       15.77      3.13 o 
  -6   9   9      112.59      129.44     10.00 o 
  -5   9   9       20.13       14.22      2.33 o 
  -4   9   9      113.68      114.81     10.67 o 
  -3   9   9       10.78       11.45      2.53 o 
  -2   9   9      146.61      103.78      8.39 o 
  -1   9   9      902.38      874.47     26.12 o 
   0   9   9      266.64      278.24     16.91 o 
   1   9   9     2568.55     2560.61     93.84 o 
   2   9   9      165.28      166.52     15.17 o 
   3   9   9      221.45      189.45     16.43 o 
   4   9   9        7.48        8.97     12.01 o 
   5   9   9        0.13        7.78      4.40 o 
   6   9   9       23.44       13.61      8.74 o 
   7   9   9       52.33       39.46     17.10 o 
  -9  10   9      384.84      390.90     17.97 o 
  -8  10   9      142.57      143.83     12.48 o 
  -7  10   9       74.62       80.01     11.50 o 
  -6  10   9      467.37      501.72     13.53 o 
  -5  10   9       82.63       66.48      7.17 o 
  -4  10   9      122.85      102.37      8.15 o 
  -3  10   9       38.73       29.53      4.01 o 
  -2  10   9       74.59       52.15      5.03 o 
  -1  10   9       42.68       30.55      4.27 o 
   0  10   9       12.72       14.01      6.22 o 
   1  10   9      282.19      352.14     21.05 o 
   2  10   9        6.05        6.32      5.57 o 
   3  10   9      279.09      275.41     21.48 o 
   4  10   9        3.93       18.43      7.19 o 
   5  10   9      118.42      121.21     10.57 o 
   6  10   9        2.23        8.22      7.92 o 
  -9  11   9      235.62      234.76     16.60 o 
  -8  11   9      122.67      125.20     11.97 o 
  -7  11   9       41.54       33.07     15.29 o 
  -6  11   9      107.17       90.77     12.83 o 
  -5  11   9      200.76      205.48     12.45 o 
  -4  11   9       48.69       31.47      5.37 o 
  -3  11   9       30.64       24.40      3.70 o 
  -2  11   9      104.76       95.78      8.13 o 
  -1  11   9      325.12      263.12     15.23 o 
   0  11   9       19.45       14.69      4.66 o 
   1  11   9       19.63       28.53      4.48 o 
   2  11   9       15.93       10.73      4.39 o 
   3  11   9        1.57        2.44      2.93 o 
   4  11   9        6.16       13.76      7.40 o 
   5  11   9        0.18       17.79     19.26 o 
   6  11   9        2.95        5.01      5.23 o 
  -8  12   9        0.53       21.94      6.90 o 
  -7  12   9        3.79       14.13      5.15 o 
  -6  12   9      170.41      168.70     16.38 o 
  -5  12   9        0.00        4.68      5.04 o 
  -4  12   9        3.91        9.85      5.57 o 
  -3  12   9      252.69      224.96     18.36 o 
  -2  12   9        1.89        7.11      6.09 o 
  -1  12   9      178.58      165.45      9.46 o 
   0  12   9      129.24      136.81     11.07 o 
   1  12   9        9.56       13.45      5.41 o 
   2  12   9        0.99       15.50      5.48 o 
   3  12   9       29.13       27.53      7.10 o 
   4  12   9       41.55       43.03      7.26 o 
   5  12   9       39.03       40.99     15.50 o 
   6  12   9        0.11       10.14     11.08 o 
  -8  13   9        8.50       19.98     13.64 o 
  -7  13   9       15.46       14.88      7.36 o 
  -6  13   9       32.87       54.74     12.34 o 
  -5  13   9       40.23       37.22     13.12 o 
  -4  13   9        4.01        3.80      5.29 o 
  -3  13   9       37.97       27.50      8.95 o 
  -2  13   9       32.46       36.77      4.59 o 
  -1  13   9       46.98       49.55      8.10 o 
   0  13   9       44.53       49.26     10.80 o 
   1  13   9      124.57      113.68     10.18 o 
   2  13   9       87.49       75.99     16.89 o 
   3  13   9      442.24      419.47     27.20 o 
   4  13   9       96.24      110.90     13.04 o 
   5  13   9       21.53       29.96      5.49 o 
  -7  14   9       32.74       30.03      9.31 o 
  -6  14   9        0.25        8.94      8.22 o 
  -5  14   9       12.67       11.10      2.93 o 
  -4  14   9        4.53        8.43      2.27 o 
  -3  14   9       51.11       50.49      9.96 o 
  -2  14   9        0.10        4.63      1.86 o 
  -1  14   9       41.79       38.74      4.79 o 
   0  14   9       16.40       24.41      9.43 o 
   1  14   9      115.02      117.17     21.27 o 
   2  14   9       93.30      107.86     19.37 o 
   3  14   9       54.76       49.24     11.21 o 
   4  14   9        0.36        7.54      3.86 o 
  -7  15   9      226.86      231.08     20.95 o 
  -6  15   9       28.06       30.19      9.78 o 
  -5  15   9      180.69      169.05     14.25 o 
  -4  15   9       54.49       74.05      9.14 o 
  -3  15   9        0.07        6.36      3.34 o 
  -2  15   9        3.03        5.53      2.35 o 
  -1  15   9      132.42      118.39     11.01 o 
   0  15   9      223.92      240.00     30.18 o 
   1  15   9        9.56       12.10      5.38 o 
   2  15   9       23.11       30.08      5.29 o 
   3  15   9       82.46       51.70      8.26 o 
   4  15   9       24.97        2.62     12.30 o 
  -6  16   9       18.79       37.76     10.82 o 
  -5  16   9       22.20       18.91      6.40 o 
  -4  16   9       39.72       41.98      9.48 o 
  -3  16   9      186.15      185.97     16.81 o 
  -2  16   9      213.33      199.94     30.70 o 
  -1  16   9       25.47       21.56      4.60 o 
   0  16   9       33.95       40.10      5.96 o 
   1  16   9       57.62       77.50     22.39 o 
   2  16   9       22.78        9.37      9.33 o 
   3  16   9       98.18      103.17     22.30 o 
  -5  17   9       47.16       29.92      6.85 o 
  -4  17   9        3.08       18.68      6.69 o 
  -3  17   9       21.05       18.15      9.07 o 
  -2  17   9        0.34        7.32      5.16 o 
  -1  17   9        6.08        7.26      2.79 o 
   0  17   9        1.13        5.76      5.33 o 
   1  17   9       59.04       39.66      7.73 o 
   2  17   9        6.65        0.92      4.57 o 
  -3  18   9        0.38        8.70      4.23 o 
  -2  18   9        0.14       -3.43      5.52 o 
  -1  18   9       46.14       61.09     10.89 o 
   0  18   9       87.37       79.34     18.66 o 
 -10   0  10       46.86       63.40      9.02 o 
  -9   0  10       94.55      103.07     13.72 o 
  -8   0  10      162.12      193.26     16.03 o 
  -7   0  10      156.30      199.57     23.26 o 
  -6   0  10      311.55      390.85     35.41 o 
  -5   0  10      425.69      423.36     34.79 o 
  -4   0  10        0.68       12.15      3.82 o 
  -3   0  10     1246.13     1112.59     34.51 o 
  -2   0  10        3.41        5.42     10.02 o 
  -1   0  10        9.64       12.52      4.42 o 
   0   0  10     2650.58     2896.38     44.99 o 
   1   0  10     2310.41     2400.53     37.77 o 
   2   0  10      140.85      139.38     11.10 o 
   3   0  10      284.47      258.09     15.63 o 
   4   0  10     3775.84     3852.98   1326.46 o 
   5   0  10        0.03       32.66     15.89 o 
   6   0  10     1039.45      789.12     85.40 o 
   7   0  10      891.41      947.29    501.40 o 
 -10   1  10        3.69       12.41      4.08 o 
  -9   1  10       45.52       51.03      5.83 o 
  -8   1  10        0.14       14.43      3.52 o 
  -7   1  10       19.62       17.38      7.06 o 
  -6   1  10        4.10        7.43      4.16 o 
  -5   1  10      168.58      164.54      9.04 o 
  -4   1  10       79.92       74.13      6.05 o 
  -3   1  10      285.72      271.83     12.38 o 
  -2   1  10        0.49        4.36      3.16 o 
  -1   1  10      477.87      463.30     12.62 o 
   0   1  10      729.58      727.98     12.98 o 
   1   1  10     1998.98     2054.40     25.02 o 
   2   1  10      569.47      530.95     14.50 o 
   3   1  10        0.41        1.78      1.60 o 
   4   1  10      255.26      263.12     17.31 o 
   5   1  10      400.44      438.83     14.23 o 
   6   1  10      275.82      210.87     28.91 o 
   7   1  10        0.56        4.21      6.08 o 
 -10   2  10      133.78      140.32     13.36 o 
  -9   2  10       12.76       12.50      3.80 o 
  -8   2  10        9.78       12.67      4.54 o 
  -7   2  10       38.73       30.46      5.78 o 
  -6   2  10       27.37       26.85      5.95 o 
  -5   2  10      423.34      390.64     21.06 o 
  -4   2  10      159.27      121.54      7.26 o 
  -3   2  10      569.53      625.83     16.92 o 
  -2   2  10       89.07       75.73      5.95 o 
  -1   2  10     3292.76     2044.47    461.20 o 
   0   2  10      152.82      154.87      7.75 o 
   1   2  10     1000.68      995.01     22.58 o 
   2   2  10      670.88      655.29     13.69 o 
   3   2  10        3.06        6.59      3.46 o 
   4   2  10       68.95       84.38      9.44 o 
   5   2  10       17.87        7.32      5.70 o 
   6   2  10        0.47       10.74      5.83 o 
   7   2  10        8.25       13.20      8.81 o 
 -10   3  10       44.37       52.17      5.74 o 
  -9   3  10        3.08       10.43      5.16 o 
  -8   3  10        1.40        8.22      3.61 o 
  -7   3  10       61.38       58.77      5.87 o 
  -6   3  10        4.73        5.72      2.79 o 
  -5   3  10      296.33      289.58     12.63 o 
  -4   3  10      718.87      734.71     13.49 o 
  -3   3  10      353.64      344.98     12.91 o 
  -2   3  10       15.07       23.56      4.04 o 
  -1   3  10     1221.81     1235.68     28.44 o 
   0   3  10     1718.90     1670.51     29.83 o 
   1   3  10       46.34       35.36      5.25 o 
   2   3  10     1470.36     1475.17     31.15 o 
   3   3  10      609.07      694.62     25.02 o 
   4   3  10       47.67       41.07      5.71 o 
   5   3  10      121.29      114.90      9.76 o 
   6   3  10      101.66      108.25     10.14 o 
   7   3  10       38.92       37.55     14.18 o 
 -10   4  10        2.65       13.57      3.74 o 
  -9   4  10        0.08       10.26      5.99 o 
  -8   4  10        5.18       11.48      3.55 o 
  -7   4  10       31.09       26.95      6.19 o 
  -6   4  10        4.07       10.13      2.24 o 
  -5   4  10      205.87      184.26     11.12 o 
  -4   4  10      507.35      501.64     14.94 o 
  -3   4  10      638.96      602.80     26.47 o 
  -2   4  10        0.07        9.36      2.87 o 
  -1   4  10      567.18      562.01     12.24 o 
   0   4  10      225.60      237.25      9.61 o 
   1   4  10      659.07      634.51     33.40 o 
   2   4  10     1405.78     1393.72     29.82 o 
   3   4  10        0.85        5.99      4.09 o 
   4   4  10      124.71      124.52     12.53 o 
   5   4  10      113.09      135.29     10.52 o 
   6   4  10        7.45       18.04      4.26 o 
   7   4  10      116.18      112.06     20.69 o 
 -10   5  10        4.05       13.61      3.74 o 
  -9   5  10       71.39       83.20      7.02 o 
  -8   5  10       53.13       49.35      5.68 o 
  -7   5  10       81.72       81.45      7.89 o 
  -6   5  10      487.04      496.91     15.82 o 
  -5   5  10      689.46      628.38     30.61 o 
  -4   5  10        0.52        7.81      2.49 o 
  -3   5  10       19.31       28.73      8.53 o 
  -2   5  10      696.84      648.77     18.69 o 
  -1   5  10     1423.93     1499.39     21.08 o 
   0   5  10      113.84      114.38      8.29 o 
   1   5  10     2105.26     2197.39     42.88 o 
   2   5  10      217.60      194.25     17.39 o 
   3   5  10      430.59      404.94     19.68 o 
   4   5  10       94.60       80.28     10.61 o 
   5   5  10      129.81      123.14     15.73 o 
   6   5  10        7.94       15.80     14.80 o 
   7   5  10      140.60      122.97     13.07 o 
 -10   6  10       12.31       14.15      4.53 o 
  -9   6  10       49.80       56.04      7.41 o 
  -8   6  10        0.14        6.73      2.67 o 
  -7   6  10      136.96      162.00     12.20 o 
  -6   6  10       39.45       41.55      5.63 o 
  -5   6  10      185.63      186.00     17.39 o 
  -4   6  10      436.43      406.18     22.70 o 
  -3   6  10      684.87      711.10     21.53 o 
  -2   6  10      410.22      399.88     20.66 o 
  -1   6  10      741.73      728.84     21.29 o 
   0   6  10       78.26       74.46      7.54 o 
   1   6  10      479.83      453.38     16.85 o 
   2   6  10       28.49       26.73      4.95 o 
   3   6  10       34.09       35.59      6.83 o 
   4   6  10      114.01       99.94     13.30 o 
   5   6  10       55.76       45.16      8.55 o 
   6   6  10       25.85       12.99      3.70 o 
   7   6  10      202.57      237.83     34.41 o 
 -10   7  10        8.60        9.15      4.01 o 
  -9   7  10       94.64       91.23      7.01 o 
  -8   7  10      327.51      335.91     14.08 o 
  -7   7  10      106.00      105.40      8.26 o 
  -6   7  10      150.95      151.41     11.39 o 
  -5   7  10       62.50       63.34      7.58 o 
  -4   7  10      494.96      421.14     15.73 o 
  -3   7  10      272.31      288.62     14.84 o 
  -2   7  10       37.61       30.81      5.85 o 
  -1   7  10        4.69        6.74      6.09 o 
   0   7  10       34.60       29.22      5.45 o 
   1   7  10        2.31        8.70      3.95 o 
   2   7  10       43.12       39.46      7.48 o 
   3   7  10      281.51      300.22     27.05 o 
   4   7  10      119.09      104.72     11.44 o 
   5   7  10        4.21       15.28     13.85 o 
   6   7  10        0.02        2.69      3.31 o 
   7   7  10      109.18      124.72     10.45 o 
  -9   8  10      100.40       96.60      7.49 o 
  -8   8  10        1.28        9.24      2.86 o 
  -7   8  10        1.99       13.32      3.75 o 
  -6   8  10      393.26      421.30     30.23 o 
  -5   8  10      102.68       88.65      6.85 o 
  -4   8  10        0.14        3.18      2.24 o 
  -3   8  10      130.74      117.14      6.76 o 
  -2   8  10       27.36       31.59      4.89 o 
  -1   8  10       58.79       45.69      6.23 o 
   0   8  10        0.54        6.11      2.77 o 
   1   8  10      231.86      246.97     18.62 o 
   2   8  10      128.23      118.47     11.20 o 
   3   8  10       29.57       15.07      4.57 o 
   4   8  10        1.36        7.78      6.05 o 
   5   8  10       89.00       90.61     12.64 o 
   6   8  10        0.33       16.76      7.34 o 
  -9   9  10      182.51      200.83     13.84 o 
  -8   9  10      732.78      711.91     19.00 o 
  -7   9  10       84.86       67.36      7.84 o 
  -6   9  10      199.19      227.18     12.63 o 
  -5   9  10      404.94      372.37     30.73 o 
  -4   9  10      121.32      131.61     12.36 o 
  -3   9  10        1.15        6.96      2.06 o 
  -2   9  10       65.37       47.19      4.66 o 
  -1   9  10      505.33      471.39     15.82 o 
   0   9  10       23.33       21.93      6.46 o 
   1   9  10       23.79       18.20      3.12 o 
   2   9  10      212.28      184.54     16.84 o 
   3   9  10       37.25       33.85      9.85 o 
   4   9  10       15.51       15.61     12.25 o 
   5   9  10       14.61        7.28      4.26 o 
   6   9  10       61.38       79.91     13.00 o 
  -9  10  10      191.03      155.20     10.63 o 
  -8  10  10       81.63       78.92      8.86 o 
  -7  10  10      389.95      455.64     23.45 o 
  -6  10  10       48.34       53.08      6.82 o 
  -5  10  10      143.39      135.90     14.63 o 
  -4  10  10       24.20       31.57      3.82 o 
  -3  10  10      430.87      384.58     25.37 o 
  -2  10  10        1.76        7.03      2.60 o 
  -1  10  10       81.49       72.33      6.16 o 
   0  10  10      265.21      271.14     14.44 o 
   1  10  10       72.92       71.96      7.67 o 
   2  10  10       32.46       26.96      8.24 o 
   3  10  10       30.72       39.62      7.95 o 
   4  10  10       21.06       17.98      5.75 o 
   5  10  10       23.14       21.99      6.02 o 
   6  10  10        1.50       14.80      5.62 o 
  -8  11  10       57.69       74.39     13.79 o 
  -7  11  10       24.57       21.54      5.91 o 
  -6  11  10       20.55       18.65      3.95 o 
  -5  11  10      120.36      130.41     10.32 o 
  -4  11  10        0.33        1.74      2.57 o 
  -3  11  10       91.01       78.08     12.04 o 
  -2  11  10        2.51        5.68      1.85 o 
  -1  11  10        1.77        5.24      2.21 o 
   0  11  10       55.99       40.87      5.18 o 
   1  11  10       56.73       43.75      5.89 o 
   2  11  10        5.58       13.20      7.42 o 
   3  11  10       56.88       58.63      9.69 o 
   4  11  10        0.88       10.84      9.21 o 
   5  11  10        0.24        8.34      9.37 o 
  -8  12  10       74.06       51.56     18.93 o 
  -7  12  10      327.84      372.91     30.47 o 
  -6  12  10        5.58       12.76      7.19 o 
  -5  12  10        2.81        5.65      8.27 o 
  -4  12  10       46.93       40.97      8.49 o 
  -3  12  10       32.82       30.24      6.67 o 
  -2  12  10       24.93       23.85      5.39 o 
  -1  12  10      341.95      343.88     16.77 o 
   0  12  10        8.13        9.81      2.76 o 
   1  12  10       19.60       26.90      6.14 o 
   2  12  10      149.81      123.59     26.52 o 
   3  12  10        1.05       12.42      8.52 o 
   4  12  10        0.31       10.49      3.55 o 
   5  12  10        0.93       10.61      5.21 o 
  -7  13  10      139.12      160.93     19.01 o 
  -6  13  10       11.46       14.35      6.04 o 
  -5  13  10       79.41       78.18     17.26 o 
  -4  13  10       49.67       55.42      8.72 o 
  -3  13  10      109.23       65.57     11.15 o 
  -2  13  10      171.48      168.40     16.19 o 
  -1  13  10        4.36        7.89      3.95 o 
   0  13  10       11.00       13.47      2.71 o 
   1  13  10        6.11        4.37      3.32 o 
   2  13  10       39.72       44.20      6.53 o 
   3  13  10      131.85      150.85     15.07 o 
   4  13  10       13.04       14.93      5.27 o 
  -7  14  10       45.93       63.08     15.21 o 
  -6  14  10      133.34      138.82     10.78 o 
  -5  14  10      152.91      164.42     14.52 o 
  -4  14  10        1.20        3.99      4.52 o 
  -3  14  10       23.81       22.92      5.37 o 
  -2  14  10       27.39       26.37      7.42 o 
  -1  14  10       25.99       16.68      3.96 o 
   0  14  10       35.29       34.89      4.80 o 
   1  14  10      122.44      125.09     12.87 o 
   2  14  10       79.44       87.08     12.66 o 
   3  14  10        1.34        4.42      4.03 o 
   4  14  10        0.00        9.68      4.02 o 
  -6  15  10       26.86       23.73      4.55 o 
  -5  15  10       74.37       87.96     11.80 o 
  -4  15  10       49.05       64.52      9.59 o 
  -3  15  10      131.61      140.42     13.78 o 
  -2  15  10        0.02        8.50      6.66 o 
  -1  15  10       57.15       53.24      6.34 o 
   0  15  10       67.05       60.56     13.49 o 
   1  15  10        7.07        8.39      2.89 o 
   2  15  10        0.06        5.99      3.40 o 
   3  15  10        5.08       12.18     11.09 o 
  -5  16  10       24.79       28.19      6.70 o 
  -4  16  10       29.95       49.18     15.37 o 
  -3  16  10       30.73       32.82     12.57 o 
  -2  16  10       16.93       27.36      6.75 o 
  -1  16  10       54.65       53.61      9.58 o 
   0  16  10       20.53       16.95     15.08 o 
   1  16  10        3.91        7.92      2.83 o 
   2  16  10       45.84       29.49      5.42 o 
  -3  17  10        7.91        8.39      8.89 o 
  -2  17  10        0.79       19.33      7.92 o 
  -1  17  10        1.49        1.62      3.10 o 
   0  17  10       17.69       18.54     11.27 o 
 -10   1  11       16.41       28.18      4.16 o 
  -9   1  11       42.19       37.32      4.70 o 
  -8   1  11       53.59       49.21      9.68 o 
  -7   1  11        0.16        7.84      6.02 o 
  -6   1  11      164.35      169.43     18.49 o 
  -5   1  11       94.72       77.14      5.88 o 
  -4   1  11      264.31      218.67      7.70 o 
  -3   1  11        9.38       13.77      4.57 o 
  -2   1  11      118.27      123.64      6.89 o 
  -1   1  11       59.69       50.99      4.70 o 
   0   1  11      631.73      616.86      9.35 o 
   1   1  11      991.41      993.21     19.13 o 
   2   1  11      134.70      138.72      6.24 o 
   3   1  11      250.33      214.95      7.70 o 
   4   1  11       12.42        8.20      5.71 o 
   5   1  11       19.50       16.78      8.66 o 
   6   1  11      116.82      108.31      8.37 o 
   7   1  11       19.17       28.21     16.37 o 
 -10   2  11        3.28        8.31      4.02 o 
  -9   2  11        3.01       17.27      5.96 o 
  -8   2  11       49.44       59.14      6.99 o 
  -7   2  11       49.35       56.71      7.60 o 
  -6   2  11        6.86        3.30      2.29 o 
  -5   2  11       65.42       49.50      4.88 o 
  -4   2  11       57.46       62.35      5.46 o 
  -3   2  11      109.08       88.43      6.73 o 
  -2   2  11       67.25       50.79      4.79 o 
  -1   2  11     1177.81     1167.09     21.38 o 
   0   2  11      488.34      486.84     14.94 o 
   1   2  11       60.43       55.25      4.51 o 
   2   2  11        4.53        5.90      5.05 o 
   3   2  11       22.17       20.06      5.97 o 
   4   2  11      183.63      201.46     12.65 o 
   5   2  11      146.78      148.77     10.81 o 
   6   2  11       18.15       25.58      6.80 o 
   7   2  11      113.15       95.74      9.86 o 
 -10   3  11        1.26        2.64      2.80 o 
  -9   3  11       46.37       49.81      5.60 o 
  -8   3  11       35.77       31.03      4.91 o 
  -7   3  11        6.11        8.67      3.10 o 
  -6   3  11       21.78       14.07      9.27 o 
  -5   3  11       36.04       17.45      9.64 o 
  -4   3  11       22.22       23.25      3.90 o 
  -3   3  11       78.30       63.12      5.25 o 
  -2   3  11        9.78        8.67      2.79 o 
  -1   3  11       19.59       12.60      5.30 o 
   0   3  11       88.02       92.82      5.93 o 
   1   3  11      122.87      120.07      6.42 o 
   2   3  11      268.29      269.17      9.19 o 
   3   3  11        0.03        0.39      3.28 o 
   4   3  11        8.48        8.43      3.26 o 
   5   3  11        2.50       11.81      5.59 o 
   6   3  11       18.62       42.05     10.18 o 
 -10   4  11        0.56       11.49      3.32 o 
  -9   4  11        4.55       11.84      3.42 o 
  -8   4  11       26.72       45.15      8.16 o 
  -7   4  11       54.18       55.15      6.09 o 
  -6   4  11       52.82       49.31      5.62 o 
  -5   4  11       33.16       11.96      6.49 o 
  -4   4  11      185.25      149.69      7.98 o 
  -3   4  11      427.09      407.66     12.47 o 
  -2   4  11        5.73        3.00      1.95 o 
  -1   4  11       38.23       44.65      4.77 o 
   0   4  11     1922.74     2091.13     47.41 o 
   1   4  11      130.04      126.29      8.43 o 
   2   4  11       61.99       68.96      7.24 o 
   3   4  11      437.83      394.17     20.39 o 
   4   4  11       18.98       20.85      5.91 o 
   5   4  11      120.86      119.29     12.70 o 
   6   4  11       15.81       14.66      6.43 o 
 -10   5  11       10.46       12.92      3.97 o 
  -9   5  11        4.05       17.18      4.13 o 
  -8   5  11       45.80       42.14      6.77 o 
  -7   5  11       73.56       96.90     10.01 o 
  -6   5  11        2.41       12.85      3.31 o 
  -5   5  11      363.12      306.93     12.86 o 
  -4   5  11      101.27      105.39      7.02 o 
  -3   5  11     1550.67     1389.04     44.87 o 
  -2   5  11      372.54      396.08     18.89 o 
  -1   5  11       26.42       28.84      4.76 o 
   0   5  11     1542.30     1482.07     43.82 o 
   1   5  11      101.95       91.78     13.18 o 
   2   5  11       94.15       79.74      7.59 o 
   3   5  11        0.50        1.50      4.02 o 
   4   5  11        1.77        6.71     11.53 o 
   5   5  11       79.79       69.54      7.82 o 
   6   5  11       75.94       79.04      8.99 o 
  -9   6  11       73.66       85.60      8.03 o 
  -8   6  11       61.59       61.79      6.85 o 
  -7   6  11       16.11       18.09      3.83 o 
  -6   6  11        0.10        4.54      3.29 o 
  -5   6  11      355.46      352.97     20.09 o 
  -4   6  11       12.23       24.01      4.00 o 
  -3   6  11       15.56       33.68      4.66 o 
  -2   6  11     1196.06     1257.75     29.26 o 
  -1   6  11       14.65       20.05      2.32 o 
   0   6  11       14.16       20.31      3.74 o 
   1   6  11       48.35       42.06      7.38 o 
   2   6  11       14.51       17.73      4.85 o 
   3   6  11      127.78      128.94     11.05 o 
   4   6  11       49.51       54.00     11.47 o 
   5   6  11       54.59       45.06      6.75 o 
   6   6  11        4.66        7.18      4.32 o 
  -9   7  11       19.35       13.99      5.57 o 
  -8   7  11      272.22      267.59     15.88 o 
  -7   7  11      190.79      182.90     13.70 o 
  -6   7  11      138.19      134.11      8.99 o 
  -5   7  11      318.99      297.50      9.96 o 
  -4   7  11      453.82      431.75     18.21 o 
  -3   7  11        3.88        6.33      4.32 o 
  -2   7  11       48.89       42.31      7.11 o 
  -1   7  11       57.38       44.38      5.04 o 
   0   7  11        5.55        8.84      5.01 o 
   1   7  11       79.70       78.00      7.19 o 
   2   7  11       86.99       70.19      8.92 o 
   3   7  11        0.01        1.44      4.66 o 
   4   7  11        3.34       13.15     12.78 o 
   5   7  11      146.12      150.18     14.50 o 
   6   7  11        9.25       12.69      5.28 o 
  -9   8  11       11.87       20.88      4.62 o 
  -8   8  11       39.29       41.74      5.84 o 
  -7   8  11       29.08       28.17      4.01 o 
  -6   8  11      660.98      753.33     18.94 o 
  -5   8  11        2.81        5.93      6.23 o 
  -4   8  11      135.55      140.70      9.73 o 
  -3   8  11        2.34        0.71      2.89 o 
  -2   8  11      333.42      355.60     14.88 o 
  -1   8  11      232.51      228.12      9.35 o 
   0   8  11        9.95       15.97      4.77 o 
   1   8  11       73.39       76.25      7.67 o 
   2   8  11      210.69      172.79     18.62 o 
   3   8  11        0.32        9.36      3.22 o 
   4   8  11      145.35      143.94     13.05 o 
   5   8  11       22.31       28.27      8.84 o 
  -9   9  11       48.76       43.98      6.46 o 
  -8   9  11      420.57      411.15     21.64 o 
  -7   9  11      135.72      138.43     12.97 o 
  -6   9  11       88.04       98.59     14.64 o 
  -5   9  11       10.49        6.31      5.06 o 
  -4   9  11       45.66       40.10      5.62 o 
  -3   9  11      142.01      142.50     10.91 o 
  -2   9  11       97.60       91.17      9.72 o 
  -1   9  11      124.56      135.42      9.32 o 
   0   9  11        0.02        1.06      2.98 o 
   1   9  11        4.06        3.68      3.28 o 
   2   9  11      114.34      113.59     15.63 o 
   3   9  11      171.88      168.29     18.43 o 
   4   9  11       34.86       62.47     10.80 o 
   5   9  11      161.86      153.45     13.18 o 
  -8  10  11        5.20       11.76      4.13 o 
  -7  10  11        3.21        2.61      2.72 o 
  -6  10  11      159.76      150.42     10.96 o 
  -5  10  11       51.49       46.11     10.31 o 
  -4  10  11      175.60      174.21     13.07 o 
  -3  10  11      348.71      381.90     23.62 o 
  -2  10  11       24.99       20.68      2.51 o 
  -1  10  11      418.26      413.69     16.29 o 
   0  10  11       11.19       11.43      2.72 o 
   1  10  11      123.16      102.22     10.05 o 
   2  10  11       22.71       16.22      6.47 o 
   3  10  11      222.15      248.79     19.84 o 
   4  10  11        0.01       12.39      4.48 o 
   5  10  11       18.46       10.89     23.02 o 
  -8  11  11       18.95       10.09     11.18 o 
  -7  11  11       87.20       93.91      8.70 o 
  -6  11  11      172.75      186.83     15.29 o 
  -5  11  11        9.27        5.71      2.21 o 
  -4  11  11        9.50        5.77      1.63 o 
  -3  11  11        5.14        5.20      2.38 o 
  -2  11  11      188.26      175.44      8.94 o 
  -1  11  11      122.87      118.32     10.91 o 
   0  11  11      186.70      191.94     15.68 o 
   1  11  11      124.40      135.90      8.91 o 
   2  11  11       22.52       22.53      4.89 o 
   3  11  11       21.45       21.12      6.79 o 
   4  11  11        3.36       17.18      4.53 o 
  -7  12  11       20.93       39.87      9.13 o 
  -6  12  11        9.59        7.60      5.04 o 
  -5  12  11        4.09        4.59      2.34 o 
  -4  12  11       50.55       49.28      5.67 o 
  -3  12  11        8.84        4.88      2.14 o 
  -2  12  11      418.36      410.12     17.90 o 
  -1  12  11        6.65        9.13      3.01 o 
   0  12  11        2.04        5.77      4.32 o 
   1  12  11      107.78       92.27      8.99 o 
   2  12  11        0.94        9.77      2.85 o 
   3  12  11        6.23       31.39      5.33 o 
   4  12  11       30.53       49.48      9.94 o 
  -6  13  11       21.41       41.77      9.65 o 
  -5  13  11       63.10       66.11     10.87 o 
  -4  13  11      201.88      226.28     26.87 o 
  -3  13  11        4.68        9.12      2.94 o 
  -2  13  11      108.35       98.74     17.04 o 
  -1  13  11       80.19       98.87      9.93 o 
   0  13  11        0.39        0.80      2.75 o 
   1  13  11        3.93        9.30      3.82 o 
   2  13  11        2.64        6.67      7.79 o 
   3  13  11        1.91       10.69      4.29 o 
  -6  14  11       18.67       17.52      9.90 o 
  -5  14  11        2.74       13.00      4.63 o 
  -4  14  11        0.11       12.76     11.75 o 
  -3  14  11       53.01       53.92      9.50 o 
  -2  14  11      159.43      158.13     15.80 o 
  -1  14  11        0.73        8.51      4.10 o 
   0  14  11       48.73       39.72      4.95 o 
   1  14  11       43.77       33.75      6.68 o 
   2  14  11        5.25       10.72      2.84 o 
  -5  15  11       43.41       42.85     11.72 o 
  -4  15  11       11.03       21.67      8.75 o 
  -3  15  11       57.79       56.81      9.87 o 
  -2  15  11      113.13      104.02     13.38 o 
  -1  15  11       80.85      100.40     13.94 o 
   0  15  11        2.27        4.79      2.40 o 
   1  15  11        2.17        7.30      2.67 o 
  -3  16  11       53.78       82.18     12.21 o 
  -2  16  11        5.13       14.99      9.65 o 
  -1  16  11       10.84       13.22      4.39 o 
  -9   0  12        1.59       16.41     10.56 o 
  -8   0  12        5.40       11.63      4.57 o 
  -7   0  12      314.98      299.87     16.59 o 
  -6   0  12      337.49      328.79     19.45 o 
  -5   0  12       36.08       40.14      8.52 o 
  -4   0  12       20.71        5.87      5.90 o 
  -3   0  12      386.89      357.41     27.06 o 
  -2   0  12      211.96      186.97     19.64 o 
  -1   0  12      245.78      229.07     27.94 o 
   0   0  12      835.33      817.43     26.92 o 
   1   0  12      174.88      155.08     12.34 o 
   2   0  12       70.16       65.12      8.33 o 
   3   0  12        1.92        8.77      3.52 o 
   4   0  12        3.98        8.12      8.52 o 
   5   0  12       77.86       47.82     18.88 o 
   6   0  12      128.04      159.12     14.67 o 
  -9   1  12        5.51        2.44      3.69 o 
  -8   1  12      195.45      205.56     14.78 o 
  -7   1  12      167.49      154.42     15.13 o 
  -6   1  12       13.73        7.23      3.62 o 
  -5   1  12      214.57      178.06     10.78 o 
  -4   1  12      861.74      806.15     15.81 o 
  -3   1  12       11.59       15.15      2.63 o 
  -2   1  12        4.81        4.73      1.55 o 
  -1   1  12        0.07        4.84      2.20 o 
   0   1  12      165.18      169.07      7.73 o 
   1   1  12      422.57      403.65      7.54 o 
   2   1  12        6.58        7.78      3.46 o 
   3   1  12        0.45        6.43      3.72 o 
   4   1  12       98.46       98.47      9.78 o 
   5   1  12       46.95       36.58      5.49 o 
   6   1  12        8.79       21.01      5.42 o 
  -9   2  12       82.26      102.61      8.57 o 
  -8   2  12        9.13        5.38      4.24 o 
  -7   2  12       45.61       59.58     15.22 o 
  -6   2  12       68.22       66.88     11.28 o 
  -5   2  12       22.64       17.40      3.01 o 
  -4   2  12      201.92      138.46     11.01 o 
  -3   2  12       76.95       79.05      5.75 o 
  -2   2  12        2.53        2.26      2.23 o 
  -1   2  12     1192.83     1232.80     17.68 o 
   0   2  12        6.28        7.72      2.35 o 
   1   2  12      197.94      193.11      7.53 o 
   2   2  12        8.58        6.92      3.53 o 
   3   2  12       66.44       52.51      4.85 o 
   4   2  12        6.84       10.82      4.18 o 
   5   2  12        0.47        8.67     11.83 o 
   6   2  12        4.44       17.33      5.25 o 
  -9   3  12      151.56      158.17     12.89 o 
  -8   3  12       93.21      100.56     12.26 o 
  -7   3  12      102.23      107.42     10.72 o 
  -6   3  12        3.62        2.40      2.13 o 
  -5   3  12       73.98       60.26      7.13 o 
  -4   3  12       17.31       19.93      3.78 o 
  -3   3  12      195.64      155.39      7.50 o 
  -2   3  12       54.20       37.94      4.83 o 
  -1   3  12      444.09      455.10      9.84 o 
   0   3  12      154.74      149.88      8.23 o 
   1   3  12        0.01        4.67      3.00 o 
   2   3  12      306.13      291.81     11.54 o 
   3   3  12        0.39        2.04      2.34 o 
   4   3  12        1.62        7.23      4.27 o 
   5   3  12        0.29       13.67      4.91 o 
   6   3  12       13.44       18.22      4.40 o 
  -9   4  12        3.26        5.37      6.06 o 
  -8   4  12       38.57       55.75      8.25 o 
  -7   4  12        7.45        8.29      4.48 o 
  -6   4  12       13.83       17.66      5.89 o 
  -5   4  12       61.45       50.56      6.79 o 
  -4   4  12       11.58       14.52      2.80 o 
  -3   4  12      121.86      142.97      8.67 o 
  -2   4  12      193.98      152.59      9.84 o 
  -1   4  12       57.89       49.50      6.45 o 
   0   4  12      583.70      519.88     10.37 o 
   1   4  12       22.71       20.38      2.42 o 
   2   4  12       67.45       58.61      7.92 o 
   3   4  12       12.52       19.71      7.23 o 
   4   4  12      104.07      108.27      9.57 o 
   5   4  12        2.33       11.39      4.06 o 
  -9   5  12      156.97      172.34     11.98 o 
  -8   5  12        4.73       13.00      3.45 o 
  -7   5  12       77.22       97.35     10.18 o 
  -6   5  12      190.65      169.44     10.36 o 
  -5   5  12       79.96       75.60      6.96 o 
  -4   5  12      459.95      471.28     20.55 o 
  -3   5  12       68.88       80.56      7.38 o 
  -2   5  12      250.62      288.83     13.93 o 
  -1   5  12       12.66        9.02      3.58 o 
   0   5  12        6.88        6.76      3.91 o 
   1   5  12        2.77        2.26      2.50 o 
   2   5  12        0.50        3.33      4.27 o 
   3   5  12      311.88      318.51     14.74 o 
   4   5  12      137.37      166.67     13.36 o 
   5   5  12        3.99       11.94      7.96 o 
  -9   6  12       29.24       26.60      4.99 o 
  -8   6  12       69.63       82.36      8.84 o 
  -7   6  12       21.29       24.25      3.86 o 
  -6   6  12        7.72       10.93      2.53 o 
  -5   6  12        0.90        6.45      5.58 o 
  -4   6  12       72.65       71.04      7.20 o 
  -3   6  12       37.80       40.09      6.85 o 
  -2   6  12        0.22        7.53      4.48 o 
  -1   6  12      289.00      249.79     11.89 o 
   0   6  12        9.69        9.35      1.88 o 
   1   6  12      272.86      263.66     13.44 o 
   2   6  12      127.42      108.67     12.47 o 
   3   6  12      111.73      115.86     10.73 o 
   4   6  12       99.27      105.12     10.41 o 
   5   6  12       37.42       35.37      7.79 o 
  -8   7  12        5.67       13.19      3.57 o 
  -7   7  12       70.30       89.63      8.38 o 
  -6   7  12      111.10      126.28     17.67 o 
  -5   7  12        5.35        8.27      2.52 o 
  -4   7  12       94.00       90.13      8.81 o 
  -3   7  12       10.17       24.71      3.89 o 
  -2   7  12        5.35       12.42      5.38 o 
  -1   7  12        1.05        8.23      5.62 o 
   0   7  12      110.22      118.34     10.08 o 
   1   7  12       45.42       41.93      5.60 o 
   2   7  12        5.33        6.39      5.68 o 
   3   7  12       26.59       46.10     10.32 o 
   4   7  12        9.77       -2.63      4.24 o 
   5   7  12       39.30       40.69      7.68 o 
  -8   8  12      738.18      814.56     31.44 o 
  -7   8  12       96.62      115.84      8.37 o 
  -6   8  12       28.67       31.40      4.95 o 
  -5   8  12      123.81      124.76      7.91 o 
  -4   8  12      123.64      110.84     10.30 o 
  -3   8  12        1.56        7.02      2.69 o 
  -2   8  12      666.07      689.88     19.37 o 
  -1   8  12      199.57      197.61      8.33 o 
   0   8  12       19.83       23.01      3.45 o 
   1   8  12       54.15       54.35      7.76 o 
   2   8  12        4.17        7.73      3.87 o 
   3   8  12      130.02      129.85     13.52 o 
   4   8  12       51.26       56.08     10.79 o 
  -8   9  12       79.77      112.96     10.69 o 
  -7   9  12       77.53       87.29     10.10 o 
  -6   9  12       10.25        9.15      2.70 o 
  -5   9  12      345.91      347.11     20.07 o 
  -4   9  12       34.02       34.59      4.14 o 
  -3   9  12        0.22       10.68      3.03 o 
  -2   9  12        9.58        8.47      5.42 o 
  -1   9  12        7.32        6.15      2.62 o 
   0   9  12      152.66      152.72      9.89 o 
   1   9  12       16.01        9.28      2.34 o 
   2   9  12      156.80      181.31     16.02 o 
   3   9  12        1.58       16.65      5.21 o 
   4   9  12       30.20       32.10      6.96 o 
  -7  10  12      388.61      415.50     26.36 o 
  -6  10  12        3.78        5.02      2.68 o 
  -5  10  12      103.50       96.44     10.90 o 
  -4  10  12        4.37        5.21      1.92 o 
  -3  10  12       47.25       38.31      3.97 o 
  -2  10  12      139.12      123.25     11.90 o 
  -1  10  12        2.50       14.88      5.33 o 
   0  10  12        0.73       13.25      3.63 o 
   1  10  12        5.67        9.97      2.52 o 
   2  10  12       18.41       19.23      5.17 o 
   3  10  12       73.43       87.38      7.62 o 
   4  10  12        0.58       18.00     10.32 o 
  -7  11  12       12.81        9.86      3.58 o 
  -6  11  12       11.21        6.61      2.89 o 
  -5  11  12       45.43       38.34      6.04 o 
  -4  11  12       57.41       48.25      5.26 o 
  -3  11  12       23.50       15.06      5.12 o 
  -2  11  12      119.73      129.11     10.80 o 
  -1  11  12       59.56       60.62      7.95 o 
   0  11  12       54.57       62.78      8.28 o 
   1  11  12       10.54       10.04      2.45 o 
   2  11  12       89.64       97.20      8.63 o 
   3  11  12        0.71        3.75      5.74 o 
  -6  12  12       55.83       69.80      8.20 o 
  -5  12  12      366.12      426.24     33.36 o 
  -4  12  12       33.65       32.71     13.40 o 
  -3  12  12       74.29       72.06      6.90 o 
  -2  12  12      171.58      161.24      9.98 o 
  -1  12  12       10.65       14.54      4.33 o 
   0  12  12       66.14       66.72      6.43 o 
   1  12  12        9.15       10.40      2.62 o 
   2  12  12       42.47       70.68     10.86 o 
  -5  13  12      439.17      505.41     55.09 o 
  -4  13  12       44.68       51.72      8.35 o 
  -3  13  12      329.42      373.16     35.05 o 
  -2  13  12        0.05        1.15      5.72 o 
  -1  13  12       27.79       31.34      4.43 o 
   0  13  12       26.46       25.10      4.57 o 
   1  13  12       10.90       16.02      5.35 o 
   2  13  12        3.82       -2.10      3.12 o 
  -4  14  12       15.96        9.15      4.11 o 
  -3  14  12      300.47      350.65     50.24 o 
  -2  14  12       83.41       79.02     11.33 o 
  -1  14  12      204.45      201.77     13.90 o 
   0  14  12        1.18       14.98      4.54 o 
   1  14  12       22.59       22.17      4.38 o 
  -9   1  13        5.02       17.83      5.34 o 
  -8   1  13       10.67       18.25      5.77 o 
  -7   1  13       30.84       22.89     11.28 o 
  -6   1  13        3.11       19.77     11.27 o 
  -5   1  13        7.13       11.19      3.75 o 
  -4   1  13       13.27       17.77      3.91 o 
  -3   1  13        0.64       13.58      6.60 o 
  -2   1  13        8.40       10.32      2.97 o 
  -1   1  13      106.37       92.37      6.89 o 
   0   1  13        7.10       13.34      2.65 o 
   1   1  13      279.64      260.56     10.37 o 
   2   1  13       11.80       11.65      5.24 o 
   3   1  13       50.16       49.95      6.09 o 
   4   1  13        3.06        8.67      3.48 o 
   5   1  13        1.89        8.63      3.64 o 
  -9   2  13      676.04      675.46     54.82 o 
  -8   2  13       51.77       56.86      7.65 o 
  -7   2  13       84.41       99.95     26.03 o 
  -6   2  13       22.92       24.22      8.29 o 
  -5   2  13      346.14      324.56     16.12 o 
  -4   2  13        9.86        7.75      5.90 o 
  -3   2  13        3.97        7.10      3.20 o 
  -2   2  13      100.65       73.29      6.45 o 
  -1   2  13      174.64      173.07      8.74 o 
   0   2  13       46.07       35.81      3.86 o 
   1   2  13       26.82       27.42      2.96 o 
   2   2  13        3.47        6.06      1.72 o 
   3   2  13       76.38       73.90     11.16 o 
   4   2  13       12.08       18.50      4.93 o 
   5   2  13       14.34        7.13      3.26 o 
  -9   3  13        2.38       16.95      3.85 o 
  -8   3  13      135.69      171.44     12.19 o 
  -7   3  13       79.83       65.63     12.02 o 
  -6   3  13       75.27       80.03     11.60 o 
  -5   3  13       13.10       10.65      4.78 o 
  -4   3  13        0.12        7.91      4.41 o 
  -3   3  13      244.51      260.51      8.56 o 
  -2   3  13       20.31       19.71      5.61 o 
  -1   3  13       18.36       15.87      3.02 o 
   0   3  13        5.82        8.69      2.63 o 
   1   3  13      176.75      158.58      7.81 o 
   2   3  13        0.50        4.58      1.58 o 
   3   3  13       77.43       73.66      6.95 o 
   4   3  13        2.39        9.21      4.70 o 
   5   3  13       12.21       16.21      4.18 o 
  -8   4  13      104.63      131.57     10.88 o 
  -7   4  13       11.60        8.38      6.73 o 
  -6   4  13       85.50       71.46      7.12 o 
  -5   4  13      272.35      242.95     11.16 o 
  -4   4  13        3.70        6.81      3.90 o 
  -3   4  13       51.00       60.24      5.47 o 
  -2   4  13      216.20      214.20      9.25 o 
  -1   4  13        0.92        5.92      2.10 o 
   0   4  13       19.22       12.61      2.29 o 
   1   4  13       55.66       51.35      4.85 o 
   2   4  13        0.91        6.35      4.51 o 
   3   4  13       32.63       24.92      5.90 o 
   4   4  13       40.84       31.76      9.46 o 
  -8   5  13      238.33      251.65     28.86 o 
  -7   5  13       47.97       54.72      5.93 o 
  -6   5  13       42.63       35.34      4.39 o 
  -5   5  13       46.09       59.24      6.04 o 
  -4   5  13        1.87        2.03      2.36 o 
  -3   5  13       22.52       27.87      3.71 o 
  -2   5  13       23.04       15.88      4.53 o 
  -1   5  13        7.34        5.69      2.73 o 
   0   5  13       80.38       64.91      5.65 o 
   1   5  13       43.85       42.61      3.64 o 
   2   5  13        8.97        5.90      1.83 o 
   3   5  13        0.54        3.72      5.91 o 
   4   5  13        6.57       10.73     10.59 o 
  -8   6  13        7.39       10.38      3.53 o 
  -7   6  13       22.13       45.96      5.29 o 
  -6   6  13       21.53       13.59      3.12 o 
  -5   6  13        1.40        6.13      3.40 o 
  -4   6  13       43.82       26.99      3.84 o 
  -3   6  13       11.33       18.46      3.74 o 
  -2   6  13        1.46       15.10      6.59 o 
  -1   6  13      193.76      216.74     12.87 o 
   0   6  13        0.11       10.97      4.66 o 
   1   6  13      298.24      279.56      9.71 o 
   2   6  13       24.90       21.21      6.30 o 
   3   6  13       49.52       64.11      8.00 o 
   4   6  13        4.89        3.99      4.94 o 
  -8   7  13       35.48       32.80      8.92 o 
  -7   7  13       88.58      111.08      8.63 o 
  -6   7  13       16.43       22.60      3.62 o 
  -5   7  13       35.78       25.96      3.97 o 
  -4   7  13       12.61       17.22      3.38 o 
  -3   7  13        5.87        8.35      2.85 o 
  -2   7  13       58.90       46.97      5.52 o 
  -1   7  13       59.47       47.02      6.12 o 
   0   7  13       22.98       28.96      5.79 o 
   1   7  13       56.97       47.35      4.62 o 
   2   7  13      152.32      176.44     13.91 o 
   3   7  13        5.80       14.84      5.70 o 
   4   7  13       41.07       32.84      5.89 o 
  -7   8  13       35.69       32.91      4.53 o 
  -6   8  13      230.87      234.73     15.31 o 
  -5   8  13       11.06       12.46      3.09 o 
  -4   8  13       81.14       93.40      7.61 o 
  -3   8  13      109.03      135.25     12.30 o 
  -2   8  13        1.19        4.81      2.36 o 
  -1   8  13        5.44       14.72      7.17 o 
   0   8  13       89.34       76.41      6.92 o 
   1   8  13        0.55        3.41      1.76 o 
   2   8  13       34.61       18.45      5.98 o 
   3   8  13       10.70       25.96      6.43 o 
  -7   9  13       56.85       55.06      6.52 o 
  -6   9  13      261.59      269.01     13.31 o 
  -5   9  13        6.63        2.41      1.79 o 
  -4   9  13      115.64      129.47      9.46 o 
  -3   9  13        9.73       12.88      3.46 o 
  -2   9  13      218.18      206.76     18.46 o 
  -1   9  13       24.01       22.67      6.78 o 
   0   9  13       50.26       41.14      8.51 o 
   1   9  13       53.95       48.46      6.14 o 
   2   9  13       90.83      100.82     17.23 o 
   3   9  13       25.35       31.80      6.21 o 
  -6  10  13      168.74      198.93     15.94 o 
  -5  10  13        3.94       11.79      6.44 o 
  -4  10  13      120.86      102.63     11.58 o 
  -3  10  13       13.37       18.08      4.62 o 
  -2  10  13       16.14        8.75      5.04 o 
  -1  10  13      207.28      164.39     16.17 o 
   0  10  13       21.25       27.41      5.12 o 
   1  10  13      116.58      131.37     20.53 o 
   2  10  13      139.23      127.77     12.36 o 
  -6  11  13      532.51      609.09     18.64 o 
  -5  11  13      133.09      135.80     12.09 o 
  -4  11  13      290.33      265.07     15.21 o 
  -3  11  13       54.99       53.04      8.70 o 
  -2  11  13      485.23      574.31     35.79 o 
  -1  11  13        1.29        6.16      2.73 o 
   0  11  13        4.51        4.72      3.06 o 
   1  11  13        1.51        4.30      7.35 o 
   2  11  13       22.60       42.11     10.16 o 
  -5  12  13        0.07        6.73      2.99 o 
  -4  12  13       61.03       51.52     10.20 o 
  -3  12  13       46.23       36.07      5.76 o 
  -2  12  13      161.86      155.08      9.29 o 
  -1  12  13        2.30        8.48      4.18 o 
   0  12  13       64.53       86.73     11.08 o 
   1  12  13       30.98       48.52      8.60 o 
  -3  13  13       48.05       41.81      6.28 o 
  -2  13  13      182.12      171.30     20.20 o 
  -1  13  13       39.23       36.49      9.58 o 
  -8   0  14      218.59      226.52     22.08 o 
  -7   0  14       59.53       68.60     14.09 o 
  -6   0  14      276.05      276.68     34.35 o 
  -5   0  14      145.04      161.59     30.44 o 
  -4   0  14        9.88       10.25      6.73 o 
  -3   0  14        0.51        2.96      3.92 o 
  -2   0  14      174.54      195.79     14.91 o 
  -1   0  14      329.49      345.98     12.76 o 
   0   0  14      170.38      153.29      9.74 o 
   1   0  14       51.68       38.18      5.93 o 
   2   0  14       39.38       26.58      5.76 o 
   3   0  14       11.29       12.72      5.97 o 
   4   0  14        0.02        7.84     15.29 o 
  -8   1  14       31.13       36.60      8.24 o 
  -7   1  14        8.44       17.03      5.25 o 
  -6   1  14       16.32       18.61      4.02 o 
  -5   1  14        1.11        3.34      5.01 o 
  -4   1  14       12.39        6.18      4.02 o 
  -3   1  14       17.22       15.32      4.18 o 
  -2   1  14       33.59       33.78      6.77 o 
  -1   1  14        0.83        4.12      3.18 o 
   0   1  14       28.93       26.72      3.20 o 
   1   1  14      210.11      208.17      9.57 o 
   2   1  14       46.38       52.76      6.22 o 
   3   1  14       54.83       65.99      6.92 o 
   4   1  14        9.70        6.03      3.16 o 
  -8   2  14        6.71       13.61      4.87 o 
  -7   2  14        1.02        8.37     11.09 o 
  -6   2  14       14.21        9.58      3.94 o 
  -5   2  14        0.78        5.25      3.77 o 
  -4   2  14       41.83       37.31      4.89 o 
  -3   2  14       78.40       83.70      7.70 o 
  -2   2  14       17.22       15.89      3.44 o 
  -1   2  14        1.07        2.14      3.00 o 
   0   2  14        0.13        6.38      2.03 o 
   1   2  14        0.31        3.76      1.80 o 
   2   2  14        3.80       11.79      3.69 o 
   3   2  14       80.20       83.90      6.91 o 
  -8   3  14        0.10       18.05      8.31 o 
  -7   3  14      176.65      214.86     16.07 o 
  -6   3  14       12.20       17.48      4.45 o 
  -5   3  14      109.24      110.87      9.70 o 
  -4   3  14       10.27        5.04      6.09 o 
  -3   3  14       10.65        7.90      2.30 o 
  -2   3  14       99.91       87.19      8.72 o 
  -1   3  14       85.49      114.30      9.61 o 
   0   3  14       59.75       59.57      5.43 o 
   1   3  14        0.38        4.59      3.40 o 
   2   3  14       19.58       15.49      3.38 o 
   3   3  14       12.00        9.06      3.41 o 
  -7   4  14      208.49      222.38     15.86 o 
  -6   4  14       69.80       63.15     19.85 o 
  -5   4  14       79.45       65.83      6.21 o 
  -4   4  14        3.21        6.55      4.90 o 
  -3   4  14        0.34        3.16      5.13 o 
  -2   4  14       40.08       53.79      6.13 o 
  -1   4  14        9.60       10.58      2.79 o 
   0   4  14        0.98        1.69      6.19 o 
   1   4  14        0.04        2.85      1.92 o 
   2   4  14        0.70        5.46      4.09 o 
   3   4  14        0.90        7.37      4.99 o 
  -7   5  14       10.70       33.04      8.84 o 
  -6   5  14       38.69       34.74      6.39 o 
  -5   5  14       95.69       93.22      7.00 o 
  -4   5  14        7.83        5.21      4.22 o 
  -3   5  14        1.05        4.94      1.83 o 
  -2   5  14       57.11       72.03      6.87 o 
  -1   5  14       53.58       36.08      4.52 o 
   0   5  14      105.24       93.97      7.91 o 
   1   5  14      155.01      159.67      9.35 o 
   2   5  14       55.23       45.38      6.04 o 
   3   5  14        5.05        9.26      3.16 o 
  -7   6  14      180.04      202.53     12.76 o 
  -6   6  14        2.27        7.30      2.32 o 
  -5   6  14        0.34       -0.47      2.43 o 
  -4   6  14        0.99        2.68      2.56 o 
  -3   6  14        0.61        4.24      3.45 o 
  -2   6  14       24.39       21.64      4.04 o 
  -1   6  14        1.21        8.02      3.04 o 
   0   6  14        2.80        6.51      3.51 o 
   1   6  14       24.46       25.59      5.78 o 
   2   6  14      140.11      144.53      9.86 o 
   3   6  14       11.08       15.86      3.29 o 
  -7   7  14       62.00       56.83      8.15 o 
  -6   7  14       46.55       49.26      5.83 o 
  -5   7  14        5.92        7.42      3.37 o 
  -4   7  14       21.94       12.97      3.29 o 
  -3   7  14       12.68        7.14      5.56 o 
  -2   7  14      226.52      209.35     15.10 o 
  -1   7  14       91.28       93.78     11.32 o 
   0   7  14        0.19        3.18      3.29 o 
   1   7  14        5.97        5.50      3.43 o 
   2   7  14        2.80        9.87      4.99 o 
  -6   8  14        8.93        3.22      2.86 o 
  -5   8  14       79.18       63.18      5.46 o 
  -4   8  14       15.21        9.41      3.68 o 
  -3   8  14        5.92       10.42      4.00 o 
  -2   8  14       51.59       59.75      6.58 o 
  -1   8  14        4.74        9.42      2.34 o 
   0   8  14      179.24      164.18      7.71 o 
   1   8  14      143.17      163.19     17.40 o 
   2   8  14       21.76       27.72      7.63 o 
  -6   9  14       83.44       77.30     10.56 o 
  -5   9  14       15.48       13.27      3.32 o 
  -4   9  14      181.76      183.34     20.35 o 
  -3   9  14        0.02        7.60      3.88 o 
  -2   9  14      128.80      143.36     11.84 o 
  -1   9  14      125.20      152.60     10.98 o 
   0   9  14      295.69      290.78     17.47 o 
   1   9  14       90.75      106.88      9.25 o 
  -5  10  14        0.89        9.02      3.40 o 
  -4  10  14        7.21       19.89      3.35 o 
  -3  10  14       54.93       51.37      4.81 o 
  -2  10  14        3.25       10.77      3.66 o 
  -1  10  14       64.10       66.49      7.19 o 
   0  10  14      453.29      511.68     12.62 o 
  -3  11  14        1.53       11.85      4.31 o 
  -2  11  14        6.61        8.60      3.34 o 
  -1  11  14      389.74      427.94     18.18 o 
  -7   1  15      114.03      131.97     14.22 o 
  -6   1  15       87.26       88.45      8.61 o 
  -5   1  15      190.20      175.86     12.41 o 
  -4   1  15      388.70      429.64     23.99 o 
  -3   1  15      132.09      144.99     11.72 o 
  -2   1  15        6.91        9.34      4.04 o 
  -1   1  15      637.87      758.76     34.41 o 
   0   1  15        6.04       11.32      2.32 o 
   1   1  15      141.01      117.24      8.66 o 
   2   1  15       40.09       32.94      4.93 o 
  -7   2  15       37.96       31.65      8.70 o 
  -6   2  15      156.76      193.88     14.95 o 
  -5   2  15       48.90       36.64      7.62 o 
  -4   2  15       62.69       68.46      7.57 o 
  -3   2  15      222.68      268.59     13.96 o 
  -2   2  15       14.28        8.13      3.86 o 
  -1   2  15       30.39       32.92      6.07 o 
   0   2  15      341.73      347.08     14.31 o 
   1   2  15      172.76      175.43     13.54 o 
   2   2  15       55.24       49.60      6.83 o 
  -6   3  15       88.19       84.44      8.19 o 
  -5   3  15      200.76      201.45     12.34 o 
  -4   3  15        1.88       11.73      3.09 o 
  -3   3  15      170.34      162.89     14.97 o 
  -2   3  15        5.25       11.48      5.29 o 
  -1   3  15        6.10        9.74      7.16 o 
   0   3  15        9.68       10.06      3.78 o 
   1   3  15        4.42       13.05      7.78 o 
   2   3  15        1.69        2.73      4.68 o 
  -6   4  15       33.45       21.15      4.84 o 
  -5   4  15       10.18       17.00      4.17 o 
  -4   4  15       42.43       53.61      5.78 o 
  -3   4  15      135.78      139.17      7.31 o 
  -2   4  15      216.16      252.44     11.55 o 
  -1   4  15        8.25        9.45      5.87 o 
   0   4  15        0.71        5.71      3.39 o 
   1   4  15        7.56        8.57      3.11 o 
   2   4  15        3.28       13.96      6.70 o 
  -6   5  15       46.92       53.90     11.03 o 
  -5   5  15        3.60       19.83      6.24 o 
  -4   5  15       13.17       15.84      5.29 o 
  -3   5  15        2.27        3.90      2.62 o 
  -2   5  15        4.04        7.08      3.31 o 
  -1   5  15      242.11      267.95     12.73 o 
   0   5  15      319.64      304.01     14.96 o 
   1   5  15       79.34       67.22      7.34 o 
  -5   6  15        0.02        9.09      4.55 o 
  -4   6  15      182.30      190.00      9.54 o 
  -3   6  15        0.04       11.09      4.81 o 
  -2   6  15       85.59       92.49      6.49 o 
  -1   6  15      414.67      458.86     17.15 o 
   0   6  15        0.15       11.52      2.80 o 
   1   6  15       52.04       64.78      7.28 o 
  -5   7  15       30.95       28.49      6.22 o 
  -4   7  15       52.64       48.86      6.84 o 
  -3   7  15       17.11       19.27      5.50 o 
  -2   7  15        2.17        6.28      2.58 o 
  -1   7  15       76.18       67.93      6.11 o 
   0   7  15        2.94       10.83      3.99 o 
  -4   8  15        3.12       10.22      3.16 o 
  -3   8  15       22.04       19.37      4.67 o 
  -2   8  15       21.33       17.89      5.76 o 
  -1   8  15        1.28        6.94      5.71 o 
  -5   0  16       67.06       86.59     11.51 o 
  -4   0  16      334.90      352.33     29.78 o 
  -3   0  16      368.14      384.40     29.78 o 
  -2   0  16       11.58       16.56     12.15 o 
  -1   0  16      224.67      205.07     16.32 o 
   0   0  16        6.61       15.27      5.66 o 
  -5   1  16       17.70       26.29      5.48 o 
  -4   1  16        6.08       13.81      7.50 o 
  -3   1  16        6.74       15.28      4.26 o 
  -2   1  16      229.32      276.62     14.21 o 
  -1   1  16       13.91       17.38      4.99 o 
   0   1  16        1.26        6.76      2.97 o 
  -4   2  16       55.73       66.33      6.45 o 
  -3   2  16        1.18       10.50      7.52 o 
  -2   2  16      207.17      223.77     18.98 o 
  -1   2  16      250.32      282.94     29.42 o 
   0   2  16      276.88      380.59     33.75 o 
  -4   3  16       60.74       68.26      6.61 o 
  -3   3  16      409.15      494.85     26.37 o 
  -2   3  16       18.46       19.59      5.65 o 
  -1   3  16       28.48       39.16      6.13 o 
  -4   4  16       45.50       52.58      6.68 o 
  -3   4  16        1.35        5.64      5.69 o 
  -2   4  16      161.39      174.87     10.83 o 
  -1   4  16      169.01      180.10     11.78 o 
  -2   5  16       41.64       37.51      5.09 o 
                                                 
